# Supplementary material for: Prevalence of overweight/obesity, and associated factors among adolescents aged 12 ∼ 15 in Shandong Province, China: A cross-sectional study
Source: Prev Med Rep. 2024 Jul 22;45:102831. doi: 10.1016/j.pmedr.2024.102831 (PMC11347837; doi:10.1016/j.pmedr.2024.102831)
Supplement: Supplementary Data 2 [file mmc2.xlsx]

## Sheet: Sheet1
Supplementary Table 2 Characteristics of questionnaire
Weight status	Sex	Age	Placeofresidence	Family annual income(yuan)	Father's education level	Mother's education level	Weight status of parents	Physical activity of parents	Mother’s history of GDM	Birth weight	Physical activity duration daily (hour)	Sleep duration daily (hour)	Screen duration daily (hour)	Homework duration daily (hour)	Times of meat intake weekly	Times of vegetable intake weekly	Times of fruit intake weekly	Times of eggs intake weekly	Times of milk intake weekly	Times of fast food consumption weekly
0	1	15	0	2	2	1	1	1	1	1	1	2	1	2	2	2	1	2	2	1
0	1	13	1	2	2	3	1	1	1	1	1	3	1	1	1	3	3	3	1	3
0	1	14	1	2	3	3	1	2	1	2	3	2	1	3	3	3	1	1	2	1
0	1	15	1	2	2	1	2	1	1	1	1	2	1	1	2	1	2	2	1	1
0	0	12	1	2	3	2	1	1	1	2	1	2	1	2	3	3	1	1	3	1
0	1	14	1	2	3	3	2	3	1	1	1	3	2	3	1	1	1	1	2	1
0	1	13	1	2	2	3	2	1	2	1	1	2	2	3	1	3	2	3	3	2
0	1	13	1	2	2	2	1	3	1	1	1	1	1	2	3	3	1	2	2	1
0	0	12	1	1	1	3	1	1	1	1	1	2	1	2	1	3	3	2	3	1
0	0	13	1	1	2	2	1	3	1	2	3	2	1	2	2	3	3	3	1	1
0	1	14	1	2	3	3	1	2	1	1	2	2	1	1	3	2	1	1	2	1
0	0	14	1	1	3	3	1	2	1	1	1	2	1	1	2	3	3	1	2	1
0	0	14	1	1	1	2	1	1	1	1	2	2	1	1	1	3	1	3	1	2
0	1	12	1	3	3	2	1	2	1	1	1	1	2	1	2	2	3	1	3	1
0	0	13	1	1	1	2	1	2	1	1	3	2	1	1	2	3	3	3	2	1
0	1	13	0	2	3	3	1	2	1	1	3	3	1	1	1	3	1	2	2	1
0	1	15	1	4	2	2	2	1	1	1	1	3	2	2	1	2	2	2	2	2
0	0	13	1	2	3	3	1	3	1	1	1	2	1	1	1	2	2	1	3	1
0	0	15	1	3	3	3	1	2	1	1	1	2	2	2	3	3	3	2	2	2
0	0	13	0	2	3	3	1	2	1	1	2	3	3	3	1	3	2	2	2	1
0	0	15	0	2	3	2	1	1	1	1	1	2	2	2	2	3	3	1	2	1
0	1	12	1	1	1	3	2	1	1	2	1	2	2	2	1	3	3	2	3	2
0	1	15	0	2	1	1	1	1	1	1	3	3	1	3	3	3	2	2	1	2
0	1	15	0	2	2	1	1	1	1	1	2	3	2	3	1	3	1	2	2	1
0	0	14	0	1	3	3	3	1	1	1	2	3	3	1	2	1	1	3	2	1
0	0	15	1	1	3	3	1	1	1	1	2	3	2	1	1	3	3	2	2	1
0	1	15	1	2	3	2	1	2	1	2	3	3	2	2	1	3	2	3	2	1
0	0	15	1	2	3	3	1	3	1	1	1	3	1	2	1	2	3	2	3	3
0	1	14	1	1	3	2	1	2	1	1	1	2	1	3	1	2	2	2	2	1
0	0	14	1	2	2	3	3	1	1	2	2	2	2	2	1	3	2	3	2	1
0	0	15	1	1	3	2	1	1	1	1	1	3	1	1	1	2	2	2	2	2
0	1	15	0	3	2	3	2	2	1	1	3	3	1	1	1	3	2	1	2	1
0	1	13	0	2	2	2	2	2	1	3	2	2	1	1	3	1	3	2	2	2
0	0	14	1	2	2	2	2	2	1	1	1	3	3	2	2	3	3	3	3	1
0	0	15	1	2	3	3	1	2	1	1	1	2	1	2	3	3	1	2	1	1
0	1	13	0	2	2	2	1	1	1	3	3	2	1	3	2	3	1	2	2	1
0	1	14	1	1	1	3	1	2	1	1	2	2	3	2	2	2	2	2	2	1
0	0	13	1	2	1	3	2	1	1	1	1	3	1	2	3	3	2	1	2	1
0	0	15	0	2	1	1	1	1	1	1	1	3	1	2	1	3	3	2	2	1
0	0	13	0	1	3	3	2	3	1	1	2	2	1	3	1	3	2	2	3	1
0	0	15	0	2	3	3	2	3	1	1	1	3	1	1	3	2	2	3	2	2
0	1	14	1	2	2	1	1	2	1	1	3	3	1	2	1	3	2	1	2	3
0	0	15	1	2	1	3	1	1	1	1	2	2	3	1	1	3	2	2	2	1
0	0	14	0	1	3	3	2	3	1	1	1	1	1	2	2	2	3	2	2	1
0	0	14	1	1	3	2	1	3	1	1	1	2	1	3	2	3	2	3	3	1
0	0	15	1	2	2	3	1	3	1	3	3	2	1	2	3	3	3	3	2	1
0	0	13	1	2	1	1	2	1	1	3	1	3	1	2	2	3	3	2	2	2
0	1	15	1	2	2	3	1	1	1	1	2	3	1	3	1	3	2	3	2	1
0	0	15	1	1	1	3	1	2	1	1	2	2	1	1	1	3	3	3	2	1
0	1	14	0	1	3	3	2	3	1	1	1	2	1	1	1	3	2	2	2	1
0	0	15	0	1	2	3	2	2	1	1	3	2	1	1	1	3	2	3	3	2
0	1	15	1	1	3	3	2	1	1	1	1	2	1	2	1	3	2	2	2	1
0	0	15	1	1	3	3	1	1	1	1	1	1	2	1	1	3	3	2	2	3
0	0	15	0	1	1	2	2	1	1	1	1	2	1	3	2	3	1	1	2	2
0	1	15	1	1	2	3	1	1	1	1	2	3	1	2	1	3	2	3	2	2
0	1	13	1	1	1	3	1	2	1	1	3	1	2	2	1	3	1	1	2	1
0	0	15	1	3	2	1	2	1	2	1	1	3	1	2	3	3	1	2	1	1
0	1	14	0	2	3	2	1	2	1	1	3	2	1	2	2	3	2	3	2	2
0	1	14	1	2	1	3	1	2	1	1	1	1	1	3	1	3	1	3	3	2
0	0	13	0	2	1	1	1	2	1	1	3	2	1	1	2	3	2	2	2	1
0	0	15	1	3	2	3	1	1	1	1	2	3	1	2	1	3	3	1	2	1
0	0	15	1	2	2	3	1	2	1	1	3	3	1	1	1	3	2	2	3	1
0	0	15	1	1	2	3	3	1	1	1	1	2	1	1	2	3	3	3	2	2
0	1	15	1	2	3	3	2	1	1	1	1	2	1	2	2	3	3	2	2	1
0	0	13	0	1	3	2	1	3	1	2	1	2	1	1	2	3	2	3	3	1
0	1	13	1	2	2	3	1	1	1	1	3	3	1	1	2	3	2	2	2	1
0	1	13	1	1	3	3	1	3	1	3	2	3	1	2	2	3	3	2	1	2
0	1	13	1	4	2	1	2	1	1	1	1	2	2	3	1	2	1	2	2	2
0	0	15	0	1	3	1	1	3	1	3	1	1	2	1	3	3	1	2	1	2
0	1	15	1	2	3	1	1	1	1	1	2	1	1	1	3	2	1	2	3	1
0	0	15	1	1	3	2	1	2	1	3	3	2	1	2	2	3	1	2	1	3
0	0	15	1	2	1	3	2	1	1	1	2	3	3	2	2	3	2	3	3	1
0	1	13	1	3	2	2	2	2	1	1	2	2	1	2	3	3	1	3	1	1
0	1	14	1	2	3	3	1	3	1	3	3	2	1	1	1	3	2	1	3	2
0	1	14	0	1	2	2	1	1	1	1	3	2	1	2	1	2	1	2	2	1
0	0	15	1	3	2	3	1	1	1	1	2	3	1	1	3	1	3	2	2	1
0	1	13	0	3	3	3	1	1	1	1	2	2	2	3	2	2	2	2	3	1
0	1	15	1	1	2	3	1	1	1	1	3	3	1	2	3	3	3	2	1	2
0	1	13	1	2	3	3	2	1	1	1	3	2	1	2	2	2	3	3	2	1
0	1	15	1	2	3	1	1	2	1	1	2	2	2	2	2	3	3	2	2	1
0	1	15	0	4	1	1	2	2	1	1	2	2	1	1	2	3	2	2	3	1
0	1	13	1	4	2	3	1	2	1	1	1	2	1	2	2	1	1	3	2	2
0	1	13	1	1	3	3	2	2	1	1	2	2	1	2	1	3	2	2	2	2
0	1	14	1	2	2	2	2	3	1	1	2	2	2	3	2	3	2	3	2	1
0	1	14	1	1	2	3	2	1	1	1	1	2	2	1	2	1	1	1	1	1
0	1	14	1	2	3	2	2	1	1	1	2	2	2	1	3	3	1	3	2	1
0	1	14	0	2	3	3	1	2	1	1	1	3	2	2	2	3	3	2	2	1
0	1	15	0	3	3	3	1	2	1	1	3	2	1	1	2	3	2	2	1	1
0	0	13	1	2	3	3	2	1	1	1	2	2	1	2	1	1	1	1	3	2
0	0	13	0	2	1	2	1	1	1	1	1	2	1	1	2	1	1	2	2	1
0	1	13	0	1	1	3	1	2	1	1	2	1	2	1	1	3	1	2	1	1
0	0	13	1	2	3	3	1	1	1	1	2	1	2	3	1	3	2	2	1	3
0	0	15	0	2	2	3	2	3	1	3	3	2	1	1	3	3	3	2	2	2
0	0	13	1	1	2	1	1	3	1	1	3	2	2	2	1	3	2	2	2	1
0	1	15	1	1	3	2	2	2	1	1	1	3	1	1	3	3	1	2	1	1
0	0	15	1	2	2	3	1	1	1	1	1	3	2	1	1	2	2	2	2	1
0	1	15	1	1	3	3	1	1	1	1	3	2	1	1	1	3	3	3	1	1
0	1	13	1	1	2	3	1	2	1	1	3	2	1	1	2	2	1	2	1	2
0	0	14	1	2	3	2	1	2	1	1	1	2	3	2	1	3	1	2	2	1
0	1	15	0	1	2	1	1	1	1	1	1	2	2	2	2	3	2	3	2	2
0	0	14	0	1	3	2	2	1	1	1	2	2	2	1	2	3	2	1	2	1
0	0	15	1	1	3	2	1	1	1	1	2	2	2	3	3	2	1	2	2	1
0	0	15	0	3	3	3	2	1	1	1	1	2	1	1	2	1	3	1	2	1
0	0	14	0	2	2	3	3	1	1	1	1	3	1	1	2	3	2	3	3	1
0	0	15	1	2	3	2	1	2	1	2	2	2	2	3	3	3	2	2	2	2
0	0	14	1	1	3	3	1	3	1	1	3	2	1	1	1	3	1	1	2	1
0	0	15	1	3	1	1	2	2	1	1	2	2	2	2	1	3	1	3	2	1
0	1	15	0	2	3	3	1	3	1	1	1	2	3	1	2	3	1	2	3	1
0	0	15	0	2	3	1	1	1	1	1	3	2	1	2	1	1	2	2	1	1
0	0	15	1	2	3	2	2	1	1	1	1	2	1	1	1	2	1	2	2	1
0	0	15	0	3	2	3	3	1	1	1	1	1	1	3	1	3	3	2	2	1
0	0	14	1	3	2	2	1	1	1	1	3	2	1	2	1	3	1	3	2	2
0	0	15	1	2	2	3	1	1	1	1	3	3	3	1	2	3	3	1	1	2
0	1	14	0	1	2	3	1	1	1	1	1	1	1	1	3	2	1	2	2	2
0	0	15	1	2	3	3	1	1	1	1	2	3	1	3	1	2	2	3	2	1
0	0	15	1	1	2	3	1	1	1	1	1	3	3	1	2	3	3	2	2	1
0	0	14	1	1	3	2	1	1	1	1	1	2	3	2	3	3	2	2	2	2
0	1	15	1	2	2	2	1	2	1	2	1	3	1	1	2	3	3	3	2	3
0	1	14	1	2	2	2	1	2	1	1	1	2	1	2	2	1	1	1	1	3
0	1	14	0	1	2	2	1	2	1	1	2	3	3	2	1	2	2	2	3	1
0	1	15	1	3	2	1	1	3	1	1	3	1	1	1	2	3	2	2	2	1
0	1	15	0	2	2	3	2	2	1	1	1	2	1	1	1	3	3	2	2	1
0	1	13	1	1	2	1	1	1	1	3	1	2	2	1	3	2	2	2	1	2
0	0	13	0	2	2	1	1	1	1	1	1	2	1	1	2	3	2	2	2	1
0	1	13	1	1	3	3	1	1	1	1	1	3	1	1	2	2	2	2	2	1
0	1	15	0	2	3	3	1	3	1	1	1	2	1	1	1	3	1	2	1	1
0	0	14	0	2	3	3	1	1	1	1	2	3	1	1	1	3	3	2	2	3
0	1	15	0	3	2	1	1	2	1	1	1	2	2	1	1	3	1	2	2	2
0	1	14	0	1	3	3	1	1	1	1	3	2	1	2	2	3	3	2	2	1
0	0	15	0	1	2	1	1	2	1	1	1	2	1	1	1	3	2	2	2	1
0	1	15	0	2	1	2	1	3	1	3	2	2	2	1	3	2	2	1	2	1
0	1	15	0	3	1	3	1	1	1	1	2	2	2	2	2	2	2	2	2	1
0	1	14	0	3	2	3	2	1	1	1	2	3	3	1	2	3	2	3	3	1
0	0	14	0	3	3	2	2	3	1	1	1	1	1	1	1	2	3	2	2	2
0	0	15	0	2	3	2	1	2	1	1	2	2	1	3	3	3	2	2	3	1
0	1	14	0	2	3	3	1	1	1	1	3	3	1	1	2	3	3	2	2	1
0	1	15	0	1	1	3	2	3	1	1	2	2	1	1	2	2	3	2	2	1
0	1	14	0	2	3	1	1	2	1	1	1	2	1	3	3	3	3	3	3	2
0	0	15	0	1	2	3	1	3	1	1	2	3	2	1	2	2	3	1	2	1
0	0	14	0	1	2	1	1	2	1	1	1	2	1	1	2	3	2	1	3	3
0	0	14	0	1	3	3	1	1	1	1	1	3	1	2	3	3	3	3	2	2
0	1	14	0	1	2	2	1	1	1	1	1	2	1	2	2	2	2	1	2	1
0	1	15	0	3	3	2	1	1	1	1	1	2	1	2	1	2	3	2	2	2
0	0	15	0	2	3	3	1	1	1	2	2	2	1	2	1	1	2	3	3	1
0	0	15	0	2	1	3	1	3	1	1	3	3	2	1	2	3	2	2	2	2
0	0	15	0	2	1	3	1	1	1	1	1	3	1	2	1	3	2	2	2	1
0	0	15	0	1	2	3	1	1	1	1	1	3	2	1	1	2	2	3	1	1
0	0	15	0	1	2	3	3	3	1	1	1	3	1	2	1	3	3	1	2	1
0	1	15	0	2	1	3	1	1	1	1	2	3	2	2	1	3	2	2	2	1
0	0	15	0	3	3	1	1	1	1	1	1	2	2	2	2	3	1	3	2	1
0	0	14	0	2	3	2	2	1	1	2	2	3	1	1	3	3	1	2	2	2
0	1	15	0	2	1	2	1	3	1	1	3	2	2	1	2	2	3	2	2	1
0	1	14	0	2	2	3	1	1	1	1	1	2	2	1	2	3	2	2	2	1
0	1	14	0	1	3	1	1	2	1	2	3	2	1	2	2	3	2	2	2	1
0	0	14	0	2	3	2	1	1	1	1	1	2	1	1	2	3	2	2	2	2
0	1	14	1	1	2	1	1	2	1	1	2	2	2	1	2	3	2	3	1	2
0	0	15	0	2	3	3	2	1	1	1	1	2	1	1	1	1	2	3	2	1
0	1	15	0	1	3	3	1	1	1	1	1	2	1	1	1	2	2	2	2	1
0	0	15	1	1	3	3	2	1	1	1	1	2	1	1	3	1	1	2	2	2
0	0	13	0	1	3	2	1	3	1	1	2	2	1	1	1	1	2	2	3	1
0	1	15	1	2	3	2	2	1	1	1	1	3	1	1	2	3	3	2	2	1
0	0	15	1	3	3	3	3	2	2	1	2	2	1	1	2	2	1	2	2	1
0	1	15	1	3	2	3	1	1	1	1	1	2	2	2	2	2	2	1	3	2
0	0	14	1	2	2	3	1	1	1	1	1	2	1	1	3	1	3	2	2	1
0	0	14	0	1	3	3	1	1	1	3	1	2	1	1	2	3	3	3	2	1
0	0	14	0	2	3	3	2	1	2	2	3	3	1	1	1	3	2	3	3	1
0	0	15	0	1	3	3	1	1	1	1	2	3	1	1	2	1	3	3	2	2
0	1	14	0	1	3	2	1	1	1	1	1	1	2	1	1	3	3	3	2	1
0	1	15	1	2	1	3	2	1	1	1	2	2	1	1	3	3	1	1	2	1
0	1	15	1	1	2	3	1	2	1	1	2	1	1	3	2	3	1	1	2	1
0	1	14	1	2	3	3	1	2	1	1	1	3	1	1	1	3	3	2	2	2
0	0	14	1	1	3	3	1	1	1	1	3	2	2	2	2	2	3	3	2	2
0	0	15	1	1	3	2	1	1	1	1	2	3	2	1	1	3	2	3	3	1
0	1	14	0	2	3	3	1	1	1	2	1	2	3	1	2	2	2	1	3	1
0	1	15	1	1	2	3	1	1	1	1	3	2	1	2	1	3	3	3	2	1
0	0	15	1	1	3	3	1	2	1	1	1	3	1	2	2	2	2	2	3	1
0	1	15	1	2	2	2	2	1	1	1	1	1	1	3	1	2	3	1	1	1
0	0	14	1	3	3	2	2	2	1	1	2	3	2	2	2	2	2	2	3	1
0	1	14	1	2	3	3	1	1	1	1	1	3	2	1	1	2	1	1	2	1
0	0	14	0	2	2	1	2	2	1	1	2	2	1	2	2	3	2	3	3	3
0	0	15	1	2	3	3	1	1	1	1	3	1	1	2	3	3	1	1	2	2
0	0	15	1	2	3	3	1	1	1	1	3	1	1	2	1	2	2	2	3	1
0	1	15	1	2	3	2	1	2	1	1	2	2	1	2	1	3	1	3	2	1
0	1	13	1	2	3	3	1	1	1	1	1	2	2	3	2	3	3	3	3	1
0	0	13	0	3	3	3	1	2	2	1	3	3	2	1	3	1	3	2	3	1
0	1	14	1	1	3	3	1	1	1	1	3	2	1	2	2	3	1	3	2	1
0	0	14	0	2	2	3	1	1	1	1	3	2	2	1	2	3	2	2	1	3
0	1	14	1	3	3	3	1	1	1	1	1	3	1	2	1	3	1	3	2	1
0	1	14	1	1	3	3	2	1	1	1	1	3	2	1	2	3	2	2	3	1
0	1	15	1	3	1	3	1	2	1	1	2	2	2	2	2	1	1	2	2	2
0	1	14	1	1	1	3	1	1	1	1	2	2	2	1	2	2	2	2	1	2
0	1	14	0	2	3	3	1	1	1	1	1	3	1	1	2	3	2	2	3	1
0	0	14	0	1	3	3	3	1	1	2	2	3	1	1	3	3	1	2	1	1
0	0	14	0	2	3	2	1	1	1	1	1	3	1	1	1	2	2	2	2	1
0	0	15	0	3	3	1	1	1	1	1	1	3	1	1	2	1	2	3	3	1
0	0	15	0	1	1	3	2	2	1	3	1	2	2	1	1	2	1	3	2	1
0	0	14	0	2	3	2	1	3	1	1	2	2	1	1	2	3	2	2	1	1
0	0	15	0	1	1	2	2	2	1	1	1	1	1	1	2	3	2	2	2	2
0	1	15	1	2	3	1	2	2	1	2	2	3	1	2	1	3	2	2	2	1
0	0	14	1	2	3	2	1	1	1	3	1	2	2	1	1	2	3	2	2	1
0	1	15	1	2	3	3	1	1	1	1	2	1	1	2	2	3	2	3	3	1
0	0	14	1	3	1	3	1	1	1	1	3	2	2	2	1	2	3	2	2	1
0	0	15	0	2	3	1	1	1	1	1	1	2	1	1	1	3	1	2	3	2
0	0	15	1	1	3	3	1	1	1	1	1	3	1	1	1	2	2	1	2	2
0	0	15	0	1	3	2	1	3	1	2	1	1	1	2	3	1	3	3	2	1
0	1	15	0	1	1	2	1	2	1	1	1	2	1	1	1	3	2	1	2	2
0	0	15	0	1	1	3	1	3	1	1	3	2	2	2	2	3	1	2	2	1
0	0	15	0	1	2	2	1	1	1	1	3	3	1	1	1	3	3	2	2	1
0	0	14	0	2	3	2	2	3	1	1	3	3	2	2	2	3	1	2	2	2
0	1	15	0	3	3	3	1	1	1	1	3	2	1	1	1	3	2	1	2	1
0	1	14	0	2	1	3	1	1	1	1	2	2	1	2	3	3	3	1	2	1
0	0	15	0	1	3	2	2	1	1	1	1	2	1	1	1	3	1	3	2	1
0	1	14	0	2	3	2	1	1	1	1	3	2	2	1	3	3	2	2	2	1
0	0	15	0	1	3	2	2	1	1	1	2	2	1	1	1	3	2	2	2	1
0	1	14	0	2	3	2	1	2	1	1	1	2	1	1	2	2	3	2	3	1
0	0	15	0	1	3	3	1	2	1	1	3	2	1	2	1	2	1	3	3	1
0	0	14	0	2	3	2	1	3	1	1	3	2	1	1	2	3	2	3	2	2
0	1	14	0	1	2	3	1	1	1	1	3	2	1	2	1	3	3	2	1	1
0	1	15	0	3	2	3	1	2	2	1	3	2	3	2	3	3	1	2	2	3
0	0	15	0	3	1	3	1	2	1	1	1	2	1	2	3	3	2	2	2	2
0	1	15	0	4	3	2	1	1	1	3	1	3	2	1	1	1	2	2	2	1
0	0	14	0	3	2	3	1	1	1	1	2	3	1	2	2	2	2	3	2	2
0	1	15	0	1	1	2	1	2	1	1	1	3	1	1	3	1	3	3	2	1
0	0	14	0	1	1	3	1	1	1	1	2	2	1	2	3	3	1	2	3	1
0	0	15	0	3	2	3	1	3	1	1	2	3	1	2	3	3	2	1	2	1
0	1	15	0	1	1	3	1	1	1	1	1	3	2	2	1	3	2	1	2	3
0	1	14	0	2	3	1	1	2	1	1	3	3	1	1	2	3	2	2	1	2
0	1	15	0	2	2	3	1	2	2	1	1	2	1	1	1	3	2	2	3	1
0	0	13	0	3	3	2	2	1	1	1	1	2	1	1	1	3	1	3	2	3
0	1	15	0	1	3	3	2	3	1	1	1	1	3	1	1	3	3	2	2	3
0	0	15	0	3	3	1	2	3	1	1	3	3	1	2	1	3	2	1	2	2
0	1	15	0	2	3	1	1	2	1	3	3	3	1	2	1	3	1	3	2	1
0	1	14	0	1	1	2	1	2	1	1	1	2	3	1	1	3	2	2	1	1
0	0	14	0	3	3	3	2	1	1	1	2	2	3	2	1	3	3	2	1	2
0	0	15	0	2	2	1	2	2	1	1	2	1	1	1	1	3	2	3	2	1
0	0	14	0	1	2	2	1	3	1	1	2	2	1	1	2	2	3	2	2	1
0	0	14	0	2	2	2	1	1	1	3	1	3	3	1	1	3	2	2	1	1
0	0	15	0	3	3	3	1	1	1	1	2	2	2	3	1	3	2	2	3	1
0	1	15	0	1	2	3	1	3	1	1	2	3	3	1	2	3	2	2	2	1
0	1	15	0	1	2	2	1	2	1	1	1	2	1	1	2	3	2	2	2	1
0	1	15	0	1	1	3	1	1	1	2	1	2	2	2	2	3	2	2	1	2
0	0	15	0	2	2	3	2	1	1	2	3	3	2	1	1	2	2	3	3	1
0	0	15	0	1	3	3	1	1	1	1	1	3	1	3	2	3	1	1	2	2
0	0	14	0	3	2	3	1	1	1	1	2	2	1	2	1	3	2	2	1	1
0	0	15	0	1	3	2	2	1	1	1	1	2	1	2	1	3	3	3	3	2
0	1	15	0	2	2	2	2	1	1	1	2	3	1	1	1	2	2	3	2	1
0	0	15	0	2	3	1	1	3	1	1	2	3	1	2	1	2	2	2	2	1
0	0	14	0	1	3	3	2	2	1	1	2	3	3	2	1	2	2	2	1	1
0	1	15	0	2	3	2	1	3	1	1	2	2	2	2	3	3	2	3	2	1
0	0	15	0	3	3	3	1	1	1	2	1	2	1	1	1	3	3	3	3	1
0	1	14	0	1	3	2	1	2	1	1	2	3	1	1	2	3	2	3	2	1
0	1	15	0	1	1	2	1	2	1	1	3	3	1	1	2	3	2	3	2	1
0	0	14	0	2	1	3	1	2	1	1	2	2	2	1	1	3	3	3	3	1
0	1	15	0	1	1	3	1	2	1	1	3	2	1	1	2	1	2	2	2	1
0	0	15	0	2	3	3	1	1	1	3	1	3	1	1	3	3	1	3	3	1
0	0	15	0	1	1	1	1	1	1	1	1	2	1	2	2	3	1	2	2	1
0	0	15	0	3	3	3	1	1	1	1	1	2	1	2	2	3	3	2	3	1
0	1	14	0	2	3	2	1	1	1	1	1	2	1	1	2	3	3	2	2	1
0	1	15	0	3	2	1	2	2	1	1	3	2	1	1	2	3	2	2	2	1
0	0	15	0	1	3	2	3	1	1	2	3	2	1	1	2	3	2	3	3	2
0	1	15	0	2	2	1	1	1	1	2	3	3	1	2	2	2	3	2	2	1
0	0	14	0	2	1	2	2	1	1	1	2	2	2	1	2	3	2	2	2	1
0	1	15	0	1	2	1	1	1	1	1	3	1	2	1	1	3	1	1	2	1
0	0	14	0	1	2	3	1	1	1	1	3	3	1	1	1	3	3	2	2	1
0	0	15	0	1	2	3	1	1	1	1	3	2	2	2	2	2	3	2	2	1
0	0	15	0	2	3	1	2	3	1	1	1	2	1	2	2	3	3	2	1	1
0	1	15	0	2	2	2	1	1	1	1	2	1	1	1	2	2	2	2	2	2
0	1	14	0	3	2	3	1	2	1	1	2	2	2	1	1	2	3	2	2	1
0	0	15	0	2	2	2	1	1	1	2	1	1	2	1	1	3	3	3	2	2
0	1	14	0	3	3	3	1	2	1	1	3	2	1	2	3	2	2	1	2	2
0	1	14	0	2	1	1	1	1	1	2	1	2	3	1	2	2	2	2	2	2
0	0	14	0	1	2	3	1	1	1	1	2	3	1	2	2	3	2	3	2	1
0	0	13	0	2	2	3	1	1	1	1	3	3	1	1	2	3	1	3	2	1
0	0	13	0	3	1	2	3	2	1	1	1	2	1	1	1	3	3	3	2	1
0	0	15	0	2	3	1	1	3	1	1	2	3	2	1	3	3	2	2	2	2
0	1	14	0	2	2	3	1	3	1	1	1	2	1	1	3	3	3	2	3	1
0	1	14	0	2	2	1	1	1	1	1	3	2	1	1	1	3	2	2	2	2
0	0	14	0	2	3	1	1	2	1	1	1	2	1	1	3	3	2	2	2	2
0	0	15	0	2	1	1	1	2	1	1	1	3	2	2	1	3	1	3	2	1
0	0	14	0	1	3	3	2	2	1	1	1	2	1	1	3	3	3	2	2	1
0	1	14	0	1	2	2	1	2	1	1	3	2	2	2	1	3	2	2	2	1
0	0	14	0	2	2	2	3	1	1	2	1	3	1	1	3	2	3	3	2	1
0	1	14	0	3	2	2	1	1	1	1	1	3	1	1	3	2	2	2	2	2
0	1	14	0	2	3	3	1	1	1	1	1	2	1	2	1	3	2	2	2	2
0	0	13	0	2	3	3	2	1	1	1	3	2	2	2	1	3	3	2	2	2
0	1	15	0	2	3	3	1	1	1	1	2	3	1	3	2	3	2	3	1	1
0	1	14	1	2	2	1	1	3	1	2	1	2	1	1	1	2	2	2	3	1
0	1	15	1	2	3	3	1	1	1	1	2	2	1	1	2	3	2	2	3	1
0	1	14	1	1	3	1	1	3	1	1	1	2	2	2	3	3	3	2	3	1
0	0	15	1	3	1	3	1	2	1	1	1	2	1	2	2	3	2	3	2	1
0	1	14	1	2	2	2	1	1	1	1	3	1	1	2	1	1	1	3	2	2
0	0	15	1	2	3	1	1	1	1	1	2	2	1	1	2	3	2	2	2	1
0	0	14	1	1	3	1	1	1	1	1	3	2	1	1	1	3	3	2	2	3
0	0	14	1	1	3	2	2	1	1	1	1	2	1	2	3	2	1	2	1	1
0	1	15	0	2	3	3	2	1	1	1	3	2	1	3	1	2	1	2	2	1
0	1	14	0	1	2	1	2	1	1	1	2	2	1	2	2	3	2	3	3	1
0	0	15	1	2	3	3	1	2	1	1	1	2	2	2	1	3	2	3	2	1
0	0	14	0	2	3	1	1	3	1	2	1	2	2	1	2	3	1	2	2	2
0	0	15	0	2	3	3	1	1	1	1	2	2	1	2	2	3	3	2	2	1
0	0	15	1	3	1	3	1	1	1	1	1	2	1	2	3	3	3	3	3	1
0	0	14	1	3	2	3	1	2	1	2	1	2	1	3	1	3	3	3	2	2
0	1	15	1	2	2	3	1	1	1	1	2	2	1	1	3	1	2	3	2	1
0	0	14	1	3	2	2	1	1	1	1	2	3	1	2	1	2	2	2	2	1
0	1	15	0	2	2	2	2	3	1	1	2	2	2	1	3	2	1	3	2	1
0	1	15	0	1	2	3	1	2	1	1	2	2	1	2	1	3	1	2	3	2
0	1	14	1	1	2	3	2	2	1	1	2	3	1	1	1	3	1	2	2	1
0	0	15	1	1	3	3	1	1	1	2	3	2	2	1	2	2	2	2	2	1
0	0	14	0	2	3	3	1	1	1	1	2	3	1	1	1	2	2	3	1	2
0	1	15	0	1	1	3	1	1	1	1	2	3	1	1	1	3	2	2	1	2
0	1	14	1	2	3	3	2	3	1	1	1	2	1	3	1	3	2	2	2	3
0	1	14	1	1	1	1	1	1	1	1	1	2	2	2	2	3	3	2	2	1
0	0	15	1	1	2	1	1	3	1	1	3	2	1	2	2	3	3	2	3	1
0	0	14	1	2	3	2	2	1	1	1	1	1	2	2	1	3	2	1	3	1
0	1	14	1	1	3	3	1	1	1	1	1	2	1	1	2	1	2	2	1	1
0	0	15	1	3	3	3	1	1	1	3	2	2	1	1	1	1	3	2	3	1
0	1	14	1	1	2	3	1	1	1	1	3	2	2	1	1	2	3	3	2	1
0	0	15	1	3	2	3	1	2	1	1	2	3	2	2	2	3	2	3	2	2
0	0	15	1	2	3	3	1	1	1	1	1	3	2	1	2	3	2	1	1	1
0	1	15	1	2	2	3	1	1	1	1	3	2	3	2	1	3	1	2	2	2
0	0	14	1	1	2	3	1	1	1	1	1	2	1	2	3	3	2	2	1	1
0	0	14	1	1	3	1	1	1	1	1	1	2	1	2	1	3	1	2	2	1
0	0	13	0	1	2	3	1	1	1	1	2	2	1	2	2	3	1	2	2	1
0	0	14	1	2	2	3	2	1	1	1	1	2	1	1	1	3	2	3	3	1
0	1	15	0	1	3	3	1	3	1	1	2	3	1	2	3	3	1	3	2	1
0	1	15	1	2	3	1	2	1	1	1	2	2	1	2	1	3	2	2	2	1
0	0	14	0	1	2	3	1	1	1	1	3	2	1	1	1	3	1	2	1	2
0	0	14	0	1	3	3	1	2	1	1	3	2	2	1	1	1	1	2	2	1
0	1	15	1	3	3	3	1	3	1	1	1	2	2	2	2	2	2	3	2	2
0	1	15	0	3	1	2	1	1	1	1	2	2	1	1	1	3	2	2	1	2
0	0	14	0	2	1	3	1	1	1	2	1	3	1	2	2	3	2	3	3	1
0	0	15	0	2	2	3	1	3	1	1	3	2	1	1	1	1	2	3	2	3
0	0	14	0	2	2	3	1	1	1	1	2	2	2	1	1	2	2	2	2	1
0	0	14	0	3	2	1	1	1	1	1	1	3	3	2	1	3	2	2	2	1
0	1	14	0	2	1	3	1	1	1	1	1	2	2	2	1	3	2	2	2	1
0	0	14	0	1	2	3	1	2	1	1	3	2	1	2	1	3	2	1	3	2
0	0	14	0	2	2	3	1	1	1	1	1	3	2	1	1	3	3	1	1	2
0	0	14	0	1	2	1	1	1	1	1	1	3	1	3	3	2	3	3	2	2
0	1	15	0	3	1	3	1	3	2	1	2	2	1	1	3	3	3	2	1	3
0	1	14	0	1	3	3	1	2	1	1	1	2	1	2	3	2	3	2	2	2
0	0	15	0	2	2	2	2	3	1	1	2	3	3	1	1	3	1	2	2	1
0	1	14	0	1	3	3	1	2	1	1	2	2	2	2	1	1	3	2	2	2
0	0	15	0	2	2	3	2	1	1	1	1	2	1	1	3	3	2	1	2	1
0	1	14	0	2	3	3	1	1	1	1	1	2	1	2	2	3	2	2	2	1
0	1	14	0	1	1	3	1	1	1	1	1	3	1	2	3	2	3	2	2	1
0	1	15	0	1	3	3	1	2	1	1	1	2	1	1	2	3	2	3	2	3
0	1	15	0	1	1	3	1	3	1	1	3	2	1	2	1	2	3	3	2	1
0	0	15	0	1	3	2	1	2	1	1	3	2	1	3	3	3	3	2	1	1
0	0	15	0	2	3	1	1	3	1	1	2	2	2	1	1	3	1	1	2	1
0	1	15	0	2	1	2	1	2	1	1	3	2	1	1	2	3	3	2	3	2
0	0	14	0	2	2	3	1	1	1	1	1	3	1	1	1	3	1	1	3	2
0	1	14	0	1	3	2	2	1	1	1	1	1	3	1	1	3	2	3	3	2
0	0	14	0	2	2	3	2	1	1	1	3	2	2	1	1	3	2	1	2	1
0	1	14	0	2	1	1	1	2	1	1	2	3	2	2	1	3	1	2	1	2
0	0	15	0	2	2	3	1	2	1	1	1	2	1	1	2	2	2	2	3	1
0	0	14	0	2	2	1	2	1	1	1	2	3	1	2	2	3	3	2	1	1
0	1	14	0	2	1	2	1	1	1	1	3	2	1	1	1	3	2	2	3	1
0	0	15	0	1	3	1	1	2	1	2	3	2	2	1	2	3	3	2	2	2
0	1	15	0	1	2	2	1	1	1	2	1	3	1	2	2	1	2	1	2	1
0	0	14	0	2	3	3	1	2	1	3	3	3	1	1	1	3	3	3	2	2
0	1	15	0	1	2	3	1	2	1	1	2	2	1	3	1	3	2	1	2	1
0	1	15	0	3	3	3	2	1	1	1	3	2	1	3	3	2	1	2	3	1
0	1	14	0	2	1	3	2	2	1	1	1	3	2	2	2	2	2	2	2	1
0	1	14	0	2	3	2	1	1	1	1	2	2	1	1	1	3	1	3	2	1
0	0	13	0	2	2	3	1	3	1	1	2	2	2	1	1	1	3	2	1	1
0	1	15	1	1	2	3	1	1	1	1	1	2	1	1	2	1	2	3	1	1
0	0	15	1	2	3	2	1	3	1	1	3	2	3	3	2	2	2	2	2	1
0	1	14	1	1	3	3	1	3	1	1	1	2	1	2	1	1	2	3	2	1
0	1	15	1	1	3	2	1	1	1	1	3	3	2	2	3	3	2	3	1	2
0	1	14	1	1	3	3	2	3	1	1	1	2	1	1	3	3	2	2	2	1
0	0	13	1	1	2	2	1	2	1	1	1	2	1	1	2	3	3	2	2	2
0	1	15	1	2	2	2	2	1	1	1	1	2	2	3	2	2	2	2	2	1
0	0	14	0	1	3	1	2	1	1	3	1	2	1	1	1	3	3	2	2	1
0	1	14	1	1	2	3	2	3	1	1	1	3	1	2	2	1	1	2	2	2
0	1	15	0	1	1	3	1	1	1	1	2	3	1	1	1	2	3	2	3	1
0	0	14	1	2	2	1	1	1	1	1	3	2	1	1	1	3	2	2	2	1
0	0	15	1	2	3	3	1	2	1	1	1	3	2	3	2	2	2	3	2	1
0	0	14	0	1	3	3	1	3	1	1	2	2	1	1	2	3	1	2	2	1
0	0	14	0	2	1	2	1	1	1	1	1	2	1	1	1	3	3	3	2	2
0	1	14	0	1	3	2	1	3	1	1	1	2	1	1	2	3	2	3	3	2
0	0	14	1	2	3	1	3	2	1	1	2	1	1	2	2	3	2	2	2	2
0	1	13	0	2	2	3	1	3	1	1	2	2	1	1	1	3	2	2	2	1
0	1	15	0	1	3	3	1	1	1	1	1	2	2	2	2	3	3	2	2	3
0	0	13	1	2	3	1	1	1	1	1	2	2	1	1	3	3	3	2	3	1
0	0	15	0	2	3	1	1	3	1	1	3	2	1	2	1	3	3	2	2	2
0	1	14	1	1	2	3	1	1	1	2	2	2	2	2	3	3	2	2	2	1
0	1	15	0	1	3	2	1	1	1	1	2	2	3	1	1	3	2	1	2	1
0	1	14	0	1	3	1	1	1	1	3	1	2	3	3	3	1	2	2	2	1
0	1	15	1	3	3	3	1	1	1	1	1	2	2	2	2	3	3	2	2	1
0	0	14	0	1	3	1	2	3	1	1	1	2	1	2	1	2	3	3	2	1
0	0	15	1	2	3	2	1	3	1	1	1	1	1	3	1	3	2	2	2	1
0	1	15	0	2	3	2	1	3	1	1	3	2	2	1	2	3	2	2	3	1
0	1	13	0	2	1	2	1	1	1	1	2	2	1	1	1	3	1	2	2	1
0	1	15	1	2	2	3	1	1	1	2	2	2	2	1	2	3	1	2	2	1
0	0	15	0	1	3	3	1	1	1	1	3	2	1	1	1	2	1	2	2	1
0	1	14	0	3	3	3	1	1	1	1	1	2	1	1	1	2	2	2	2	1
0	0	14	0	1	3	2	1	2	1	3	1	2	2	2	3	3	1	1	1	2
0	1	14	0	2	3	2	1	1	1	1	2	2	1	2	1	2	3	3	2	1
0	0	14	1	2	2	2	1	2	1	1	1	3	1	1	2	3	2	1	3	3
0	1	14	0	1	2	3	1	3	1	1	2	2	1	2	1	2	2	2	2	1
0	0	15	0	2	3	1	1	1	1	1	1	3	1	2	2	2	2	2	1	1
0	1	15	0	1	3	1	1	3	1	2	1	2	3	2	1	2	2	3	3	1
0	0	15	1	1	2	2	1	3	1	2	1	3	1	1	3	3	1	2	2	1
0	0	14	1	3	3	1	1	1	1	1	2	1	1	2	1	3	2	3	3	3
0	1	15	0	1	3	3	2	1	1	1	3	2	1	1	1	3	2	3	2	1
0	1	15	1	2	3	1	1	3	1	3	1	2	3	1	3	3	2	2	1	1
0	1	15	1	1	3	3	1	1	1	1	1	3	1	2	3	3	3	3	3	2
0	0	14	0	2	2	2	1	1	1	1	2	1	1	1	2	3	3	3	2	2
0	1	15	1	3	3	3	3	1	1	2	3	2	1	1	2	2	1	3	3	1
0	0	15	0	2	3	3	1	1	1	1	3	3	1	3	1	3	3	2	2	1
0	1	14	1	2	3	3	1	2	1	1	2	2	2	2	1	3	1	2	2	2
0	1	14	0	2	3	1	1	1	1	1	3	3	2	3	2	3	2	2	3	2
0	1	13	1	2	2	3	1	1	1	1	3	2	2	2	1	3	2	2	1	1
0	1	15	0	3	2	1	1	3	1	1	1	3	1	2	2	3	3	2	2	2
0	0	13	1	2	1	2	1	1	1	1	1	1	1	2	1	3	1	2	2	1
0	0	14	1	3	3	3	1	1	1	1	3	2	2	1	3	2	2	3	2	1
0	1	14	1	2	1	3	1	1	1	1	2	3	1	2	2	2	3	2	2	1
0	0	15	1	2	1	1	1	1	1	1	1	2	1	3	2	3	2	2	2	1
0	1	15	0	1	2	3	1	1	1	1	1	2	1	2	1	1	3	3	3	1
0	0	13	1	1	1	3	1	3	1	1	3	2	2	2	1	3	1	2	2	3
0	1	15	1	1	2	1	1	2	1	1	3	2	1	1	2	2	2	3	2	1
0	1	15	1	2	2	3	1	3	1	1	2	2	1	3	1	3	3	2	2	1
0	0	15	1	1	3	2	1	1	1	1	1	2	1	2	2	3	2	2	3	2
0	0	14	1	1	3	3	1	1	2	2	3	2	1	2	2	3	2	2	2	1
0	0	14	1	2	3	1	1	3	1	3	3	2	1	1	2	2	2	2	3	1
0	0	14	1	1	3	3	1	3	1	1	1	2	2	1	3	1	2	3	2	1
0	0	15	0	1	1	1	1	2	1	1	3	2	1	1	2	3	2	3	3	1
0	0	15	0	2	2	1	1	3	1	1	1	2	1	2	1	3	3	3	2	2
0	1	15	1	1	3	2	1	1	1	2	1	3	1	2	1	1	3	3	2	2
0	1	14	1	3	3	1	1	1	1	1	2	2	3	1	2	1	2	3	2	2
0	0	15	1	1	3	3	1	1	1	1	1	3	2	1	1	3	3	3	3	1
0	1	15	1	1	3	3	1	1	1	1	1	2	1	3	2	3	1	2	3	2
0	1	13	1	3	2	1	1	3	1	1	2	3	1	3	1	3	2	2	3	1
0	0	15	0	2	3	3	1	2	1	1	1	1	1	1	2	3	2	2	2	1
0	0	15	1	2	1	3	1	1	1	1	1	2	1	1	2	2	2	2	3	1
0	1	15	1	2	3	2	1	2	1	1	1	2	1	1	1	2	3	1	2	2
0	0	14	1	1	3	3	3	1	1	1	3	2	2	1	2	3	3	2	3	3
0	1	14	1	1	1	1	1	1	1	1	1	2	1	1	3	3	1	1	2	3
0	1	15	0	2	1	2	1	1	1	1	3	3	2	1	2	2	1	2	3	1
0	0	15	1	2	1	1	2	1	1	1	1	2	1	1	1	3	2	3	3	1
0	1	15	1	1	3	3	1	2	1	1	3	3	1	1	3	3	3	2	2	1
0	1	13	1	1	2	1	1	1	1	1	1	2	1	2	1	3	2	3	2	1
0	0	13	0	2	2	1	2	1	1	1	1	2	2	1	2	2	2	3	3	1
0	0	15	1	1	1	3	1	1	1	3	2	2	1	1	3	3	1	2	2	1
0	0	14	0	2	2	1	2	3	1	1	3	2	2	1	2	3	2	2	3	1
0	0	14	1	1	2	1	2	1	1	1	1	3	1	2	3	2	2	2	3	1
0	1	15	1	2	3	3	3	1	1	1	1	2	1	3	1	3	2	3	3	3
0	0	15	0	2	2	3	3	1	1	1	1	3	3	2	3	3	1	1	1	1
0	1	14	0	3	3	2	2	3	1	1	3	3	2	1	1	3	3	2	2	2
0	1	15	1	2	2	2	3	1	1	1	1	1	2	2	2	3	3	3	2	1
0	0	15	1	1	3	3	1	3	1	1	2	2	1	1	1	3	2	2	2	2
0	1	14	1	2	2	3	2	1	1	1	2	2	1	2	3	1	3	2	1	1
0	1	13	0	2	3	1	1	1	1	1	2	3	2	1	2	3	1	3	2	2
0	0	13	1	2	1	2	1	1	1	1	1	2	2	2	2	3	2	3	2	1
0	1	15	0	2	3	3	1	1	1	1	1	2	1	2	1	3	1	2	2	1
0	0	15	1	3	2	3	2	3	1	1	1	3	3	1	2	3	1	2	2	1
0	0	15	1	1	3	3	1	1	1	1	1	3	1	2	1	3	1	2	2	1
0	1	13	1	2	2	3	3	1	1	1	1	3	1	2	2	3	2	2	2	2
0	0	14	1	2	3	3	2	1	1	1	2	1	1	1	2	3	3	2	2	2
0	0	14	0	3	2	1	1	1	1	1	1	2	1	1	2	3	2	1	2	1
0	0	15	1	2	3	1	2	1	1	1	2	2	1	1	2	3	1	1	3	2
0	0	15	1	2	1	2	1	1	1	1	3	3	2	3	2	3	2	1	3	1
0	1	14	1	1	3	3	1	2	1	2	2	3	2	2	2	2	2	3	2	1
0	0	14	1	1	1	3	1	2	1	1	2	2	1	1	3	3	1	3	1	2
0	1	13	0	1	2	3	1	3	1	1	3	2	1	1	3	3	2	2	2	1
0	0	15	0	2	3	3	2	2	1	1	2	2	1	1	2	2	2	3	2	1
0	1	15	1	1	3	3	1	1	1	1	1	2	1	2	1	1	1	2	3	2
0	0	14	1	1	3	2	1	1	1	1	2	3	1	1	1	2	1	2	1	1
0	1	15	1	1	2	3	1	2	2	1	1	2	1	2	2	3	3	2	1	1
0	1	15	1	1	3	1	1	1	1	1	2	2	1	2	2	2	3	3	1	1
0	0	15	1	1	3	2	1	1	1	1	3	1	1	1	1	3	3	3	2	1
0	1	15	1	1	1	2	1	1	1	1	1	1	1	2	1	3	2	2	2	2
0	1	15	0	1	3	2	2	2	1	1	3	2	1	1	1	3	3	2	3	2
0	0	14	1	1	3	1	2	1	1	1	2	2	2	2	2	2	2	1	3	1
0	1	15	0	3	2	3	1	3	1	1	1	3	2	2	2	3	1	2	2	1
0	1	15	0	1	2	2	2	3	1	1	1	2	1	3	3	3	3	1	1	1
0	0	15	0	2	3	2	1	3	1	1	3	2	1	2	1	3	1	3	3	3
0	0	15	1	2	2	3	2	3	1	1	1	2	1	1	1	1	2	3	2	1
0	0	14	1	1	3	1	1	1	1	1	3	1	1	1	1	3	2	2	3	1
0	0	14	0	1	3	1	1	3	1	1	2	1	1	1	3	2	3	3	3	1
0	1	15	1	2	3	3	2	3	1	1	1	2	3	3	1	3	3	2	2	3
0	0	14	1	2	2	3	1	2	1	1	1	2	2	1	1	3	2	2	2	3
0	1	13	1	2	3	3	1	1	1	1	3	2	1	1	2	3	1	3	2	1
0	0	14	1	1	3	1	1	1	1	1	2	2	1	1	1	2	3	3	2	1
0	0	15	0	2	3	3	1	1	1	1	2	2	2	2	2	3	2	2	3	3
0	1	14	1	2	1	3	1	3	1	3	1	3	1	2	1	1	1	2	2	1
0	0	15	1	2	1	3	1	2	1	1	3	2	1	2	3	3	2	2	3	3
0	0	14	1	1	1	3	1	1	1	1	1	2	2	1	2	2	2	2	3	1
0	0	14	1	2	2	3	2	1	1	1	2	3	3	2	3	3	2	2	1	2
0	1	15	0	1	3	3	1	3	1	1	1	1	1	2	1	3	2	3	3	1
0	0	14	0	2	3	2	1	1	1	1	2	2	1	2	2	3	2	2	3	1
0	1	15	0	3	3	1	1	2	1	1	3	3	1	3	3	2	2	2	1	2
0	0	15	1	1	1	2	1	1	1	1	1	2	1	1	3	3	1	2	1	1
0	1	15	0	1	2	2	1	2	1	1	1	2	1	1	3	3	3	2	2	1
0	1	15	0	2	2	3	1	2	1	1	1	2	2	2	2	3	2	3	3	1
0	0	15	0	2	3	3	1	1	1	1	1	2	3	3	3	2	3	3	2	1
0	1	13	0	2	1	3	1	1	1	2	2	2	1	2	1	3	2	2	2	1
0	1	15	1	2	3	2	2	1	1	1	2	3	1	1	3	3	3	2	2	1
0	1	14	0	2	3	3	1	1	1	1	3	3	2	1	3	3	2	2	2	1
0	1	14	1	2	1	3	1	1	1	2	1	3	1	1	2	1	2	1	3	1
0	1	14	1	1	3	2	1	3	1	1	1	2	1	1	2	3	2	2	3	1
0	1	14	1	1	3	2	1	2	1	1	2	2	1	1	2	2	3	2	1	1
0	1	15	1	2	1	3	1	1	1	1	1	2	1	1	1	3	2	2	1	1
0	1	15	1	2	3	3	2	1	1	1	2	1	2	3	1	2	2	3	2	2
0	1	14	1	1	2	3	2	1	1	1	3	2	2	3	1	3	3	2	1	1
0	1	15	0	3	3	3	1	1	1	1	1	3	1	3	1	3	3	3	2	3
0	0	15	1	1	3	2	1	2	1	1	1	1	1	2	2	3	2	2	2	1
0	1	13	1	2	2	2	1	3	1	1	1	2	1	1	2	3	1	2	2	1
0	0	15	0	1	2	1	3	1	1	1	2	2	1	1	2	3	1	2	2	2
0	1	15	0	1	3	1	1	2	1	1	1	3	1	1	1	3	3	3	2	1
0	1	13	0	2	3	2	2	3	1	1	1	3	1	3	1	1	1	3	2	1
0	0	15	1	1	2	3	1	1	1	1	3	2	1	2	1	1	2	2	2	2
0	1	15	1	2	2	2	1	1	1	1	1	3	1	1	1	2	1	2	3	2
0	0	15	1	2	1	1	1	2	1	1	2	2	2	2	1	3	2	2	2	3
0	1	15	1	1	2	3	2	1	1	2	1	2	2	2	1	3	3	2	2	2
0	0	15	1	1	3	3	1	1	1	1	1	3	1	2	2	3	2	2	2	1
0	1	15	1	1	3	2	2	1	1	1	1	2	1	2	2	2	2	2	2	2
0	1	14	1	3	2	1	1	1	1	1	2	3	2	1	3	3	1	2	2	2
0	1	14	0	1	1	3	1	1	1	1	3	3	1	1	2	3	3	2	2	1
0	0	14	1	2	3	3	1	1	1	2	1	2	1	2	1	3	3	1	2	2
0	0	14	1	2	3	3	1	1	1	1	1	2	1	1	2	3	3	2	1	1
0	0	14	1	3	3	1	1	2	1	1	1	2	2	1	1	3	1	2	2	2
0	1	15	1	3	3	1	3	3	1	1	1	1	1	2	2	3	2	3	2	1
0	1	15	0	2	2	2	1	2	1	2	1	2	2	2	2	2	1	2	2	1
0	0	15	0	1	1	3	1	1	1	1	1	1	1	1	1	1	1	1	2	1
0	1	14	1	1	2	3	2	1	1	1	3	3	1	2	1	3	2	2	2	1
0	0	14	1	1	3	3	1	1	1	1	1	2	2	1	2	3	2	2	2	2
0	0	15	1	1	3	1	1	3	1	1	3	3	3	1	3	3	3	2	3	1
0	1	13	0	3	3	3	2	2	1	1	1	2	1	1	1	3	3	2	3	3
0	1	15	0	2	2	3	3	2	1	1	1	2	1	2	1	3	3	2	3	2
0	0	15	1	1	1	3	1	1	1	1	2	3	3	2	1	3	1	3	2	1
0	0	14	1	2	3	3	2	2	1	1	1	2	1	1	1	3	2	2	2	1
0	0	15	1	2	3	3	1	1	1	1	3	2	1	1	1	2	3	2	2	2
0	0	15	1	1	3	3	3	2	1	1	1	1	1	3	3	3	2	3	2	1
0	0	15	1	1	1	3	3	1	1	3	3	3	3	3	1	3	2	2	2	1
0	1	15	1	2	3	3	1	2	1	2	2	2	1	3	2	2	2	2	2	1
0	1	13	1	2	2	2	1	3	1	1	1	2	1	1	1	3	2	3	2	2
0	0	15	0	1	3	3	1	1	1	1	1	2	1	1	1	3	2	1	2	3
0	1	13	1	2	3	3	3	3	1	1	2	2	1	1	1	3	2	1	2	1
0	1	15	0	1	2	2	3	2	1	1	1	2	1	3	1	2	3	2	2	1
0	0	12	1	1	3	2	2	1	1	1	3	2	1	2	2	2	3	2	3	2
0	0	14	1	3	3	3	2	3	1	1	3	3	1	3	1	2	2	2	2	2
0	1	14	1	1	2	1	1	1	1	1	1	2	2	3	3	2	1	1	2	2
0	0	13	1	2	2	3	1	2	1	1	1	1	3	3	1	2	3	2	2	1
0	0	12	0	2	2	3	1	2	1	1	3	2	2	1	3	3	1	2	2	2
0	0	12	0	1	1	3	2	3	1	1	3	2	1	3	3	3	3	2	2	2
0	1	12	1	1	2	1	1	1	1	1	1	2	1	2	1	3	3	2	2	1
0	0	13	1	2	2	3	1	1	1	1	1	1	1	1	2	1	2	2	2	1
0	1	15	1	2	3	3	1	2	1	1	1	2	2	2	1	2	2	2	1	1
0	0	12	1	1	1	3	1	1	1	1	1	3	1	1	3	3	2	2	3	1
0	0	14	1	1	3	3	1	1	1	2	1	2	1	1	2	3	2	2	3	3
0	0	12	1	1	2	2	1	1	1	1	1	2	1	3	2	1	3	2	2	1
0	1	13	1	1	1	3	1	3	1	1	2	2	2	2	3	3	3	3	2	2
0	1	15	1	4	2	3	1	1	1	3	2	2	2	2	1	3	3	2	2	3
0	0	13	1	2	3	3	1	1	1	1	1	2	2	1	1	3	1	2	1	1
0	1	14	1	2	3	3	1	2	1	2	1	2	1	2	2	3	1	2	2	2
0	0	15	1	4	2	3	2	3	1	1	3	2	1	3	3	2	2	2	1	1
0	0	15	1	1	3	2	1	1	1	1	2	1	1	1	2	3	1	3	1	1
0	1	14	1	2	3	2	1	1	1	1	2	2	3	1	3	3	1	2	1	1
0	0	15	1	1	3	3	1	3	1	1	1	1	1	2	1	2	2	2	3	2
0	0	14	1	3	3	2	1	2	1	1	3	3	3	1	2	2	2	3	2	1
0	0	14	1	1	2	2	3	1	1	1	2	2	1	2	2	3	2	3	2	3
0	0	12	1	1	3	1	1	1	1	1	1	1	1	3	2	3	1	1	2	3
0	1	13	1	2	3	1	2	1	1	2	3	2	1	2	2	3	2	2	3	2
0	0	14	1	2	3	1	1	2	1	2	1	2	2	3	1	3	3	1	3	1
0	0	14	1	2	2	3	1	1	1	1	1	3	2	2	3	2	2	2	3	1
0	0	15	1	3	2	1	1	1	1	1	2	2	2	2	1	1	2	2	3	3
0	0	13	1	1	2	3	1	1	1	1	3	2	2	2	1	3	2	2	3	1
0	1	15	1	1	3	3	1	1	1	1	3	2	1	2	1	3	1	2	2	1
0	0	15	1	2	3	2	1	3	1	1	1	2	1	3	2	3	2	2	2	3
0	0	15	1	1	1	2	1	1	1	1	1	2	1	2	2	3	2	3	3	1
0	1	13	1	2	3	2	3	1	1	1	3	2	1	1	2	3	2	1	2	1
0	0	14	1	1	3	1	2	3	1	1	2	2	2	2	2	3	3	2	3	3
0	0	13	1	2	3	3	2	3	1	1	1	3	3	2	1	3	1	3	1	1
0	0	15	0	1	2	3	3	1	1	1	2	3	1	1	2	2	3	3	2	1
0	1	15	1	2	3	1	2	2	1	3	1	2	1	1	3	2	2	2	2	1
0	1	14	1	2	1	2	1	1	1	3	1	2	2	2	2	3	1	2	3	1
0	0	12	1	2	2	3	1	1	1	1	1	2	3	1	1	3	2	2	3	1
0	0	12	0	2	3	1	2	3	1	1	3	3	1	2	2	3	3	1	2	1
0	0	12	0	1	1	2	1	3	1	1	1	3	1	2	1	3	3	2	2	1
0	0	15	1	3	1	3	1	1	1	1	1	3	1	1	2	1	2	2	1	1
0	0	13	1	1	3	3	2	3	1	1	3	3	2	2	3	3	2	3	2	3
0	0	13	1	1	2	2	2	3	1	1	2	1	1	1	1	3	2	3	2	1
0	1	13	0	3	2	3	1	1	1	1	2	2	2	2	1	3	1	3	2	2
0	0	15	1	3	3	1	1	2	1	1	1	2	1	3	2	3	3	3	2	1
0	1	15	0	2	3	2	1	1	1	1	1	2	1	1	3	3	3	3	2	1
0	0	12	1	1	3	3	2	1	2	1	2	2	1	3	1	3	2	2	3	1
0	1	15	1	1	3	1	1	1	1	1	2	2	1	2	2	2	1	2	1	1
0	1	15	0	2	3	3	1	2	1	1	1	3	1	2	1	3	1	2	2	1
0	0	15	1	3	3	2	2	1	1	1	3	2	1	1	2	3	2	2	2	1
0	1	15	0	1	3	1	1	1	1	1	1	3	1	2	1	3	3	2	2	1
0	0	14	0	2	2	1	1	1	1	1	3	2	1	1	2	3	1	3	1	1
0	1	14	1	1	1	1	1	2	1	1	3	1	1	1	1	3	3	2	2	2
0	1	12	1	2	3	2	1	1	1	1	2	3	2	2	3	3	2	2	2	1
0	1	14	1	2	3	3	3	3	1	3	1	2	1	3	1	3	1	3	3	1
0	0	13	1	2	2	3	1	1	1	1	3	2	1	1	1	2	2	3	2	3
0	1	14	1	2	3	3	1	1	1	1	3	2	1	1	2	1	3	2	2	2
0	1	14	1	3	2	1	1	1	1	1	1	3	1	3	1	3	3	2	2	1
0	0	14	1	1	1	3	1	3	1	1	1	3	1	1	1	2	1	2	2	1
0	0	12	0	1	2	2	1	3	1	1	2	1	1	3	1	3	2	3	2	1
0	0	13	0	3	2	1	1	3	1	1	3	2	2	2	2	3	2	1	2	1
0	0	14	0	1	2	3	1	3	1	1	1	3	1	2	1	2	2	2	2	1
0	1	14	1	3	3	3	1	2	1	1	1	1	1	3	1	3	3	3	2	2
0	1	15	1	3	3	2	1	3	1	1	2	3	1	2	2	1	3	2	2	2
0	1	15	0	3	1	1	3	3	1	1	2	2	1	2	2	3	2	2	2	1
0	1	12	1	1	3	2	1	3	1	1	1	2	3	2	2	1	2	2	1	1
0	1	15	1	1	3	3	1	3	1	1	2	2	1	1	1	3	3	2	2	2
0	0	14	1	3	2	3	1	1	1	1	1	2	1	1	2	3	2	2	2	1
0	1	15	1	1	3	2	1	1	1	1	1	2	3	1	1	2	2	2	2	1
0	0	12	1	1	3	1	2	2	1	3	1	2	1	1	2	3	2	1	1	3
0	1	12	1	1	2	1	2	1	1	1	2	2	2	2	2	3	2	2	2	1
0	0	12	1	1	1	1	1	1	1	1	1	3	2	1	1	3	2	2	2	1
0	0	14	1	3	2	3	1	1	1	1	1	2	1	2	1	1	3	3	1	2
0	1	12	0	3	1	2	2	1	1	1	2	2	2	2	1	3	2	1	3	2
0	1	15	1	1	1	1	1	1	1	1	2	2	3	3	1	3	2	2	1	1
0	0	12	0	3	3	3	3	1	1	1	1	3	3	3	1	1	2	3	1	1
0	1	15	0	1	3	2	1	2	1	1	3	3	1	2	1	3	2	3	1	2
0	1	13	1	2	3	3	1	1	1	1	2	2	1	1	3	3	2	2	1	1
0	1	13	0	2	1	3	1	2	1	3	3	2	1	1	2	2	2	2	2	1
0	1	14	1	2	3	3	1	1	1	1	3	1	1	1	1	2	2	2	2	1
0	1	12	1	2	1	1	1	1	1	1	1	2	1	1	2	3	3	1	2	1
0	1	13	1	2	3	2	1	1	1	1	3	2	1	1	1	2	3	2	1	1
0	1	15	1	1	2	2	3	1	1	1	2	3	2	1	2	3	2	2	2	2
0	0	15	1	2	3	3	3	1	1	1	2	2	1	3	2	3	3	3	2	2
0	1	12	1	1	2	3	1	1	1	1	2	3	1	1	2	3	1	2	2	1
0	1	14	1	1	2	2	1	1	1	3	2	2	2	2	1	3	2	1	2	1
0	1	14	0	1	1	3	3	1	1	2	3	3	1	2	1	3	3	2	2	1
0	0	13	0	3	3	1	1	1	1	1	1	2	1	3	1	3	1	1	2	1
0	1	14	1	1	3	2	1	1	1	1	3	2	2	2	1	3	2	3	3	2
0	1	12	1	2	3	1	1	3	1	1	1	2	3	1	1	3	2	3	1	2
0	1	14	0	2	3	3	1	3	1	1	1	2	1	1	2	3	2	3	2	2
0	0	13	1	1	3	3	1	1	1	1	3	2	1	3	1	3	3	1	2	1
0	1	14	1	3	2	2	2	1	1	1	3	3	1	2	2	2	2	2	1	2
0	1	15	1	1	3	1	1	3	1	1	1	2	1	2	1	2	2	2	2	1
0	0	13	1	2	2	1	2	3	1	3	3	2	2	1	3	3	1	3	2	2
0	1	13	1	2	3	1	1	2	1	1	1	2	1	1	1	2	2	2	1	3
0	1	15	0	2	2	3	1	2	1	1	3	3	1	2	1	3	2	1	3	1
0	0	12	1	3	2	3	1	2	1	3	1	2	1	1	1	3	1	2	3	1
0	0	15	0	2	3	2	3	2	1	1	1	2	2	1	1	2	2	3	2	1
0	1	14	0	2	2	3	1	1	1	1	3	3	1	1	2	3	2	2	3	1
0	1	14	1	2	1	3	1	2	1	1	2	1	1	2	1	3	1	1	2	1
0	1	12	1	1	2	3	1	1	1	1	3	2	1	1	3	3	2	2	2	1
0	0	15	0	1	3	3	1	3	1	1	1	2	1	2	1	2	2	2	2	1
0	1	14	1	2	1	3	1	2	1	2	3	2	1	2	2	3	1	2	2	3
0	0	14	0	1	3	3	3	3	1	1	1	2	2	1	2	3	2	2	2	1
0	1	12	1	2	2	2	1	2	1	2	1	2	1	1	2	2	2	2	2	1
0	0	15	1	2	2	3	3	1	1	1	2	2	1	3	1	3	2	3	2	1
0	1	13	1	1	3	3	2	1	1	1	1	2	1	2	2	2	2	3	3	1
0	0	14	1	1	2	3	1	3	1	1	1	3	1	2	3	3	2	2	1	1
0	1	12	0	2	3	1	1	3	1	1	1	2	2	1	1	3	2	2	2	2
0	0	15	0	2	2	3	3	1	1	1	3	2	2	1	3	3	2	3	3	1
0	1	15	0	3	1	1	1	2	1	3	1	2	1	1	1	3	2	2	2	1
0	0	13	1	1	3	2	1	1	1	1	3	2	2	2	2	3	2	2	2	1
0	0	13	0	3	3	2	1	1	1	1	2	2	1	1	1	3	2	2	2	3
0	0	13	0	2	2	1	1	1	1	1	2	2	3	1	2	2	1	2	1	1
0	0	14	0	2	2	1	1	1	1	1	2	2	1	3	1	3	2	2	3	2
0	0	15	1	2	3	3	1	1	1	2	2	2	2	1	1	3	3	1	2	1
0	0	15	0	3	2	2	1	1	1	1	1	2	2	1	2	3	2	3	2	1
0	1	15	0	1	3	2	1	3	1	1	2	2	3	1	1	2	3	3	3	1
0	0	14	1	1	3	3	1	1	1	1	2	3	1	1	2	3	3	1	2	2
0	0	15	0	1	3	2	1	2	1	1	3	2	1	1	2	2	3	3	2	1
0	0	14	1	1	3	2	1	1	1	1	3	2	1	1	2	2	2	2	2	3
0	0	15	1	3	3	3	1	3	2	1	1	2	1	2	2	3	3	2	1	1
0	0	15	1	2	3	2	3	1	1	1	2	1	1	1	2	2	2	2	3	1
0	1	15	1	2	3	3	1	3	1	1	3	3	1	1	3	3	1	1	2	1
0	1	12	1	1	3	3	1	1	1	1	2	2	1	1	3	3	3	3	2	1
0	0	13	1	1	3	3	3	3	2	1	1	2	1	1	2	1	3	2	2	1
0	1	14	0	1	1	3	1	1	1	3	3	3	1	3	3	3	3	1	2	1
0	1	13	0	1	1	1	1	3	1	1	3	2	1	1	2	3	2	1	2	3
0	0	15	1	2	3	1	1	3	1	3	1	1	2	2	1	1	2	2	2	2
0	1	14	1	1	3	3	1	1	1	1	3	2	2	3	2	3	1	3	2	1
0	0	14	0	1	2	3	1	3	1	1	3	3	1	3	1	3	1	3	2	1
0	0	12	0	1	2	2	2	2	1	1	2	3	1	1	1	2	1	2	3	1
0	0	12	1	3	3	3	1	1	1	1	2	1	1	2	3	3	2	2	2	2
0	1	15	1	2	3	3	1	1	1	1	1	2	1	2	2	2	2	3	2	1
0	1	14	0	3	1	2	2	1	1	2	3	3	1	2	1	2	2	3	2	1
0	1	15	0	2	3	1	1	3	1	1	2	2	1	2	2	2	3	3	2	1
0	1	14	1	2	2	3	1	2	1	1	3	2	1	2	2	2	2	3	2	1
0	1	15	1	1	3	3	1	1	1	1	3	2	3	2	3	2	1	2	3	1
0	1	13	1	1	1	1	1	1	1	1	2	2	2	1	1	3	1	2	3	2
0	0	13	0	1	3	3	1	2	1	1	1	3	2	2	1	3	3	2	2	2
0	0	13	1	1	3	2	1	1	1	1	2	2	1	1	2	3	2	2	3	1
0	1	15	0	1	3	2	1	3	1	1	1	2	2	1	3	3	2	3	3	2
0	0	15	1	2	3	3	1	1	1	2	2	2	2	2	2	3	3	3	3	1
0	0	14	1	2	2	3	1	1	1	1	2	3	3	3	3	3	1	2	3	1
0	0	12	1	1	3	3	1	1	1	2	3	3	1	2	1	3	2	2	2	1
0	1	15	0	2	3	3	1	3	1	2	2	2	1	1	1	3	1	3	3	1
0	1	12	0	2	2	2	1	2	1	2	1	2	3	2	1	3	2	2	2	2
0	0	15	0	3	3	3	1	1	1	1	2	3	3	2	2	3	2	2	2	3
0	0	15	1	1	2	2	2	2	1	1	2	3	2	1	2	3	1	3	2	1
0	0	14	1	3	3	3	1	3	1	1	1	3	1	2	2	2	2	2	2	3
0	0	12	1	1	3	2	1	1	1	1	3	2	1	1	2	3	3	2	1	1
0	0	14	1	1	1	1	3	3	1	1	2	2	2	2	3	3	2	2	3	1
0	1	14	0	2	3	3	1	1	1	1	1	3	2	1	1	1	1	2	3	1
0	1	13	0	2	1	2	2	2	1	2	1	2	1	1	2	2	2	2	1	1
0	1	12	1	2	2	3	1	1	1	2	2	1	1	1	2	3	1	2	2	1
0	0	12	1	2	2	1	1	2	1	2	1	2	1	3	1	3	2	3	2	1
0	1	14	1	1	1	3	1	1	1	1	1	2	2	1	3	3	2	3	1	1
0	0	12	0	1	3	3	1	1	1	1	1	2	2	1	1	3	3	2	3	1
0	1	15	1	1	3	3	1	2	1	1	1	2	1	1	1	3	2	2	3	1
0	1	14	1	1	3	3	1	1	1	1	2	3	2	3	2	2	2	2	2	1
0	1	15	1	2	3	1	1	3	1	1	2	3	1	1	1	3	3	2	2	1
0	1	14	1	1	3	3	1	2	1	1	1	2	1	1	1	3	1	2	2	1
0	0	14	0	2	2	2	1	1	1	1	1	2	3	1	2	3	1	2	2	1
0	0	12	1	1	3	2	2	1	1	1	1	2	3	1	1	3	2	2	2	3
0	1	13	1	2	1	3	1	3	1	1	2	2	1	1	1	3	3	2	3	3
0	1	13	0	3	2	3	2	2	1	1	1	1	1	3	1	3	1	3	1	1
0	1	13	1	1	3	2	2	2	1	1	3	2	2	3	2	3	2	2	2	1
0	1	14	1	1	2	3	1	2	1	1	1	2	1	2	1	3	2	3	2	1
0	1	14	0	3	2	1	1	1	1	1	1	2	1	1	1	1	1	2	2	1
0	1	15	1	2	1	3	1	3	1	1	1	2	1	1	2	2	1	1	2	2
0	1	13	1	2	2	3	1	1	1	1	3	3	2	2	1	2	2	1	2	1
0	0	13	1	1	2	3	1	1	1	1	1	3	1	1	3	2	2	2	1	1
0	1	12	1	2	3	3	1	3	1	2	1	3	1	1	1	3	2	2	2	2
0	0	13	0	2	2	1	2	1	1	2	1	2	2	1	3	3	2	2	3	1
0	0	14	1	1	3	1	1	1	1	1	1	2	2	3	2	2	1	2	2	2
0	0	15	1	1	3	2	3	1	1	3	2	2	1	3	1	3	2	2	2	1
0	1	12	0	1	3	3	1	2	2	1	2	3	1	1	2	3	2	3	2	1
0	0	14	1	2	3	3	1	1	1	1	1	2	1	2	2	3	2	1	2	1
0	1	15	0	2	2	2	1	1	1	1	2	2	1	2	2	3	1	2	2	1
0	1	15	1	1	1	1	1	1	1	1	1	1	1	2	3	2	1	3	3	1
0	1	15	0	2	3	2	1	3	1	1	2	3	1	1	1	3	3	3	1	1
0	0	14	1	1	3	3	1	2	1	1	1	2	2	1	1	3	1	2	2	1
0	0	14	1	3	2	1	1	1	1	1	1	2	1	3	1	2	3	1	3	2
0	1	13	1	2	3	2	3	2	1	1	3	3	1	1	1	3	2	2	2	2
0	1	12	1	2	2	3	1	1	1	1	2	2	1	2	2	2	2	2	2	1
0	0	15	1	1	2	2	1	1	1	3	1	1	1	2	1	3	2	2	2	1
0	1	14	1	2	2	3	1	1	1	3	1	2	1	1	2	2	3	1	2	3
0	1	12	1	1	2	3	1	1	1	1	3	3	1	2	1	2	3	3	2	1
0	1	12	1	2	3	2	1	1	1	1	1	3	2	2	2	2	3	3	2	2
0	0	15	1	1	3	1	1	2	1	1	1	2	2	1	2	3	2	3	3	1
0	0	13	1	2	3	3	1	2	1	1	1	2	1	1	2	3	3	2	3	2
0	0	14	1	2	2	2	1	1	1	1	1	2	1	2	1	2	3	3	2	1
0	1	14	0	2	1	1	2	1	1	1	3	3	1	1	1	3	1	3	2	2
0	0	14	0	1	2	3	1	2	1	1	2	2	3	3	3	2	3	2	2	3
0	0	15	1	1	1	3	1	2	1	1	3	2	1	3	2	3	2	3	2	1
0	0	15	0	1	2	3	1	1	1	1	1	2	1	2	2	3	2	2	3	1
0	1	12	0	3	3	2	1	3	1	1	2	3	2	3	2	3	2	1	2	3
0	1	14	0	2	1	3	3	3	1	1	2	2	1	2	2	3	2	3	2	1
0	1	12	0	2	3	2	1	1	1	1	1	2	1	1	2	2	3	2	2	1
0	0	14	0	2	1	3	2	3	1	1	2	2	1	1	3	3	2	3	3	2
0	1	13	0	1	2	3	1	3	1	1	1	2	1	1	2	2	2	2	3	2
0	0	13	0	2	2	3	2	3	1	1	1	2	1	3	1	2	2	3	1	2
0	1	15	1	3	3	1	1	1	1	3	1	2	2	3	3	3	1	2	2	1
0	1	15	1	1	3	1	3	2	1	1	3	3	2	2	2	3	3	2	2	2
0	1	12	1	3	3	2	1	3	1	1	1	3	1	1	1	3	2	1	2	1
0	0	14	0	2	2	3	2	1	1	1	2	2	1	1	1	2	2	2	2	1
0	1	15	1	2	1	3	1	1	1	1	1	1	3	2	1	3	1	2	2	1
0	0	14	0	2	2	3	2	1	1	1	1	2	1	3	3	2	1	2	3	1
0	0	12	1	2	3	1	1	1	1	1	3	2	2	2	1	2	2	3	1	2
0	1	14	1	2	3	3	1	1	1	1	1	2	1	3	3	3	2	2	2	2
0	1	15	0	2	3	3	1	1	1	1	2	2	3	1	3	2	1	2	1	1
0	0	12	1	1	3	3	1	1	1	1	2	2	2	1	1	2	1	2	2	1
0	0	15	1	2	1	2	1	3	1	1	2	1	1	1	2	3	2	2	2	3
0	0	14	1	2	2	3	1	1	2	3	2	3	1	1	2	3	3	2	3	1
0	1	14	1	2	3	2	2	1	1	1	2	3	1	2	1	3	2	2	2	2
0	0	13	1	2	3	1	1	3	1	1	1	2	1	3	1	1	3	2	3	1
0	0	15	1	1	2	3	1	1	1	3	1	1	1	1	1	3	1	2	1	2
0	0	12	1	1	2	1	3	3	1	1	3	2	2	1	1	1	3	3	2	1
0	1	15	1	2	2	1	1	2	1	1	1	2	2	2	2	3	3	2	2	1
0	1	13	0	1	3	2	1	1	1	1	1	2	1	2	1	1	2	2	3	2
0	1	15	1	2	1	3	1	3	1	1	1	2	1	1	3	3	1	3	2	1
0	0	14	1	2	2	1	1	3	1	2	1	2	2	1	2	3	2	2	2	2
0	0	12	0	1	3	3	1	1	1	2	1	2	2	1	2	2	2	2	1	3
0	0	15	1	1	3	3	1	2	1	1	3	2	1	3	2	3	3	3	2	2
0	0	14	1	1	3	2	1	1	1	1	1	2	1	2	2	3	3	2	2	1
0	1	15	0	2	3	3	1	1	1	3	2	2	1	1	1	2	2	3	3	2
0	0	12	1	1	3	1	3	3	1	1	3	2	1	3	1	3	3	2	1	1
0	1	15	1	1	3	3	1	2	1	1	2	1	3	1	2	3	2	2	2	2
0	0	13	1	2	3	3	2	1	1	1	1	2	1	1	2	3	1	2	2	2
0	1	13	1	1	1	2	3	3	1	1	1	2	1	3	1	2	3	2	2	1
0	1	14	1	2	2	3	1	3	1	1	2	2	2	2	1	3	3	2	1	1
0	1	13	1	1	3	3	1	1	1	1	2	3	1	2	2	2	1	2	2	3
0	0	12	0	3	2	2	1	3	1	1	1	1	1	2	1	3	2	1	2	1
0	0	12	1	1	3	3	2	2	1	2	2	2	2	2	1	2	1	2	2	1
0	0	12	0	2	3	3	2	1	1	1	1	2	2	1	2	3	2	2	1	1
0	1	14	0	2	3	1	1	1	1	1	3	3	1	1	1	2	2	2	2	1
0	1	14	1	1	2	2	1	1	1	1	1	2	1	3	2	3	2	2	2	2
0	1	15	0	1	3	1	1	1	1	1	1	2	1	1	2	3	2	2	2	1
0	1	15	1	1	1	3	2	1	1	1	1	2	1	2	1	2	2	2	3	3
0	1	14	0	3	3	1	1	1	1	1	1	2	1	3	1	3	2	2	3	1
0	0	14	0	3	2	3	1	2	1	1	1	3	2	2	1	2	2	2	3	1
0	1	13	1	1	3	2	3	1	1	1	1	3	1	3	2	2	1	2	3	2
0	0	14	0	1	3	3	1	2	1	1	1	2	1	1	2	3	2	2	3	1
0	1	13	0	1	3	3	1	1	1	1	3	2	2	1	1	2	2	3	2	1
0	0	15	0	2	3	2	2	1	1	1	3	2	2	3	3	3	2	2	2	1
0	0	12	0	1	3	2	1	1	2	1	2	2	1	1	3	3	2	2	2	1
0	1	13	1	1	3	1	3	1	1	1	2	2	1	2	2	2	2	1	1	1
0	1	14	1	1	2	3	1	2	1	1	1	2	2	1	1	3	2	2	2	3
0	0	14	1	2	2	2	3	1	1	2	1	2	1	1	1	3	2	2	3	1
0	0	13	1	1	3	1	3	2	1	1	2	3	1	2	2	3	2	2	3	2
0	1	14	0	1	3	2	2	2	1	1	2	2	2	2	1	3	2	2	2	1
0	1	12	1	2	2	2	1	2	1	1	1	1	3	1	1	3	3	2	2	1
0	0	13	0	1	3	1	3	3	1	1	1	3	1	1	2	3	3	3	2	1
0	1	14	1	2	3	3	1	3	1	1	1	3	3	2	2	3	2	3	2	1
0	1	12	0	1	2	3	1	3	1	1	2	1	2	1	1	3	3	3	2	1
0	0	15	0	2	1	3	1	2	1	3	3	2	3	1	2	3	3	3	2	1
0	1	15	0	2	3	3	2	3	1	1	1	2	1	1	2	3	3	2	3	1
0	1	13	1	2	2	3	2	2	1	1	3	2	2	3	3	3	1	2	2	3
0	0	15	1	2	3	1	1	1	1	1	2	3	1	2	1	3	1	3	2	2
0	1	12	1	1	3	3	1	1	1	1	1	2	2	2	3	3	3	2	3	1
0	0	15	1	2	1	2	1	1	1	1	2	2	2	3	1	3	2	1	2	2
0	1	13	0	3	3	1	1	3	1	1	1	2	1	3	2	3	2	3	1	1
0	1	15	0	1	2	2	1	2	1	1	1	2	1	1	1	3	3	3	2	1
0	0	13	0	1	2	1	3	2	1	1	1	2	1	1	1	3	2	3	1	1
0	1	14	0	2	3	3	1	2	1	3	1	2	1	2	3	2	2	2	2	2
0	1	13	1	2	3	3	1	1	1	1	1	2	1	2	1	3	2	1	2	2
0	0	15	1	1	3	3	1	2	1	1	3	3	2	1	2	3	2	3	2	1
0	1	13	0	1	3	3	3	1	1	1	1	2	1	2	1	3	2	3	2	2
0	0	14	1	2	3	1	2	1	1	1	2	2	2	1	1	2	1	1	3	2
0	0	13	0	2	3	3	1	1	1	1	1	2	1	1	2	3	2	2	3	1
0	1	15	1	1	1	3	1	1	1	1	2	3	2	2	1	2	1	3	3	1
0	0	13	1	2	2	3	2	2	1	1	1	2	2	2	2	3	2	2	2	2
0	1	15	1	2	1	2	1	1	1	1	1	2	3	1	1	2	1	1	2	1
0	0	15	1	1	2	3	1	2	1	2	2	3	1	1	2	3	3	1	2	1
0	0	12	0	2	2	2	1	1	1	1	1	2	2	3	1	3	3	2	2	1
0	1	12	1	2	3	1	1	2	1	1	1	2	2	1	2	3	2	1	2	1
0	1	15	1	1	1	3	1	1	1	1	2	3	1	2	1	3	2	2	1	2
0	0	15	1	3	3	1	1	1	1	1	1	2	1	3	2	3	1	1	3	1
0	1	13	1	1	2	3	2	3	1	1	3	2	1	2	2	2	2	3	1	1
0	1	12	0	2	2	1	1	2	1	2	2	2	1	1	1	1	1	2	2	2
0	1	12	0	1	3	3	1	1	1	1	1	1	3	1	1	2	3	3	2	2
0	1	15	0	3	3	3	1	1	1	1	3	1	1	1	2	3	1	2	2	1
0	1	14	0	2	3	2	2	2	1	1	1	2	2	3	2	3	1	1	2	1
0	0	15	1	3	3	3	1	3	1	1	1	2	2	1	1	3	3	3	2	1
0	0	15	1	2	3	1	1	3	1	1	2	2	1	1	3	3	1	2	2	3
0	1	12	1	2	3	3	1	1	1	1	3	2	3	1	1	3	1	2	2	1
0	1	14	0	1	1	2	1	1	1	1	1	3	1	3	1	1	2	2	2	1
0	1	13	1	1	2	2	2	1	1	1	2	2	1	1	2	1	2	2	2	1
0	0	12	0	3	1	2	2	1	1	1	1	3	1	1	2	2	2	2	3	1
0	1	12	0	2	3	3	1	1	1	1	1	3	1	1	2	2	2	2	2	1
0	0	15	0	2	1	3	1	1	1	1	1	2	3	1	3	3	3	3	2	1
0	1	12	0	2	3	3	1	1	1	1	1	2	1	2	1	3	2	2	1	1
0	1	15	1	1	3	3	1	2	1	1	2	3	2	1	1	3	2	2	2	1
0	1	14	1	2	1	1	1	1	1	2	2	3	2	2	2	3	2	2	2	1
0	0	14	1	1	3	3	1	1	1	1	1	1	3	1	3	3	1	3	2	2
0	0	13	1	2	3	2	1	3	1	1	2	2	1	1	2	3	2	3	3	2
0	1	12	0	2	3	3	1	2	1	1	3	2	1	3	1	2	1	2	1	1
0	1	15	0	1	2	3	1	2	1	2	3	2	1	1	2	3	2	2	2	2
0	1	15	0	1	2	3	2	1	1	1	2	2	1	1	1	2	3	3	2	1
0	1	14	1	1	3	3	1	2	1	1	3	2	2	1	2	2	3	2	1	1
0	1	14	0	3	3	2	1	1	1	3	1	2	2	2	3	3	2	2	2	1
0	1	12	1	1	3	2	2	1	1	1	2	3	1	3	3	3	3	3	3	1
0	0	14	0	1	2	2	1	1	1	1	1	3	1	3	2	2	2	3	3	1
0	0	13	0	3	3	3	1	2	1	1	2	2	1	1	2	3	2	2	2	1
0	1	13	1	2	1	2	1	2	1	1	1	1	1	1	1	2	3	2	2	2
0	1	12	0	1	3	3	2	2	1	1	1	2	2	1	2	3	2	2	3	1
0	0	13	1	1	3	2	1	1	1	1	1	2	1	1	1	3	1	2	3	2
0	1	15	0	1	3	3	1	1	1	2	2	2	2	1	1	2	2	2	2	1
0	1	13	0	1	2	3	2	1	1	2	2	2	2	2	2	3	3	3	2	2
0	1	15	0	3	3	3	3	2	1	1	3	3	1	2	3	2	3	1	3	1
0	0	12	1	1	2	3	1	1	1	1	3	2	3	1	1	2	1	2	1	1
0	1	14	1	1	2	1	2	1	1	1	3	3	1	1	2	1	1	2	2	1
0	1	14	1	2	1	3	1	3	1	2	1	2	2	2	1	3	2	2	2	1
0	0	15	1	2	3	2	1	1	1	1	3	2	1	2	2	3	1	2	3	3
0	1	13	1	1	1	3	1	1	1	1	1	2	2	2	1	2	2	2	2	1
0	1	13	1	1	3	3	1	1	1	1	2	2	1	1	1	3	3	3	2	1
0	0	13	0	3	3	3	2	1	1	1	2	2	1	3	1	3	3	3	2	1
0	0	14	1	2	2	3	2	2	1	1	2	2	1	1	3	1	2	2	2	1
0	0	13	1	1	3	3	1	3	1	1	3	3	1	2	2	3	3	2	2	1
0	0	12	1	1	3	3	3	1	1	1	2	2	1	1	3	3	2	3	2	1
0	1	15	0	2	2	3	1	1	1	1	1	2	1	1	2	3	2	1	2	1
0	1	12	1	2	3	2	3	1	1	1	1	3	1	2	1	1	3	2	2	2
0	0	12	1	2	3	2	1	1	1	1	2	2	1	2	1	3	2	2	2	2
0	1	15	1	2	2	2	1	2	1	1	1	2	1	2	2	3	1	2	2	3
0	1	15	1	1	1	2	2	3	1	1	2	3	1	2	1	1	1	2	1	1
0	0	13	1	3	3	3	2	1	1	1	1	2	2	1	2	3	2	3	2	1
0	1	15	0	1	3	2	1	2	1	1	1	3	2	2	1	3	3	3	3	1
0	0	14	0	1	2	2	2	1	1	2	2	2	1	1	3	3	3	2	1	1
0	0	13	0	1	3	3	1	1	1	1	1	3	1	2	2	3	1	2	2	2
0	1	13	1	1	3	1	1	3	1	1	1	2	1	1	1	3	3	2	1	1
0	1	15	0	1	2	2	1	2	1	1	3	1	2	2	3	3	2	2	3	2
0	0	14	1	1	2	3	2	2	1	1	1	2	1	1	2	3	2	2	2	2
0	1	12	0	3	2	3	2	1	1	1	1	2	2	1	3	3	3	2	2	1
0	1	15	0	2	2	2	1	2	1	1	1	2	1	1	1	3	1	2	2	1
0	1	14	0	1	1	1	2	3	1	1	1	3	1	1	1	2	1	1	3	1
0	1	15	0	2	3	3	2	3	1	1	1	3	3	1	2	2	2	2	2	1
0	0	12	1	1	1	2	2	1	1	1	3	2	2	1	3	3	3	3	1	2
0	0	14	1	2	3	2	1	1	1	1	2	3	2	2	1	3	3	1	2	1
0	0	14	0	1	3	3	1	1	1	1	1	2	1	2	2	3	3	1	2	1
0	1	13	0	1	3	2	1	3	1	3	3	2	1	2	1	2	2	2	2	1
0	0	14	1	1	1	1	3	2	1	1	3	3	3	1	1	3	2	3	1	1
0	0	15	0	2	3	3	1	1	1	1	3	2	1	2	1	2	2	2	2	3
0	1	14	0	2	3	3	1	3	1	1	1	3	1	2	2	3	1	2	2	2
0	0	12	0	2	2	2	1	2	1	2	2	2	1	1	2	1	3	2	1	1
0	1	14	1	1	2	3	1	1	1	1	2	2	1	1	2	3	1	2	2	2
0	0	13	1	2	3	2	1	3	1	1	2	3	1	1	1	3	2	3	2	2
0	1	15	0	1	1	3	2	1	1	1	2	2	1	1	1	2	3	2	2	1
0	0	14	0	1	3	3	3	1	1	2	1	1	1	2	3	2	3	3	2	1
0	1	15	1	2	1	2	2	1	1	1	1	2	1	1	1	3	1	2	2	1
0	0	12	0	1	3	3	1	1	1	2	2	2	3	1	2	2	1	2	2	1
0	0	13	0	2	3	3	1	2	1	1	2	2	2	1	1	3	2	2	2	2
0	0	12	0	2	2	3	2	1	1	1	1	3	3	1	1	3	3	2	2	1
0	1	15	1	1	3	1	1	1	1	1	2	3	1	2	3	2	2	3	2	1
0	1	15	1	1	1	3	1	3	1	1	3	2	1	2	2	3	3	3	2	2
0	0	15	0	3	3	3	1	1	1	1	1	2	2	1	1	3	3	3	2	1
0	0	12	1	1	2	3	1	1	1	3	1	3	1	1	1	2	3	2	3	2
0	1	14	1	1	1	3	1	1	1	3	2	2	1	1	1	3	3	1	3	2
0	1	14	1	2	3	2	1	2	1	1	2	2	1	1	1	2	1	1	1	2
0	0	15	1	2	2	2	1	2	1	1	2	3	1	3	3	3	3	2	2	1
0	1	15	1	1	2	3	1	1	1	1	3	2	2	2	1	3	1	2	2	1
0	1	15	1	1	3	1	1	1	1	1	1	3	1	1	2	3	2	2	2	2
0	0	12	1	1	2	2	1	1	2	1	1	1	1	2	3	1	2	2	3	2
0	0	12	1	1	3	1	1	3	1	1	3	2	1	1	2	3	2	2	2	2
0	0	15	1	2	2	3	2	1	1	1	3	3	2	1	2	3	1	2	2	3
0	0	14	1	1	2	3	1	2	1	1	1	2	1	1	1	2	3	1	3	1
0	0	13	0	2	2	1	3	3	1	1	1	2	2	1	3	1	3	1	1	2
0	0	14	1	2	3	3	1	1	1	1	2	2	1	2	1	3	3	3	2	1
0	1	13	1	2	2	3	2	1	1	1	1	2	1	2	1	3	3	3	2	3
0	0	12	1	1	2	3	1	3	1	1	1	2	2	2	2	3	3	3	3	1
0	0	14	0	2	2	2	1	3	1	1	3	2	1	2	1	3	3	3	2	1
0	1	13	1	1	3	3	1	3	1	1	3	2	1	1	3	2	3	2	1	3
0	1	13	1	1	3	1	1	2	1	3	1	3	3	2	2	2	1	3	3	1
0	1	14	1	1	3	3	1	3	1	1	1	2	1	2	1	3	1	2	3	1
0	1	13	0	1	2	3	1	1	1	1	3	3	1	1	3	2	3	2	2	1
0	1	12	1	1	2	1	1	1	1	3	3	3	2	2	2	1	2	2	1	2
0	1	12	1	2	3	2	1	2	1	1	2	2	2	1	3	3	1	2	2	1
0	1	13	1	1	3	2	1	2	1	1	2	2	1	1	2	3	1	1	2	2
0	0	15	1	2	3	3	1	1	1	1	3	2	1	1	1	2	3	3	2	1
0	1	13	1	3	2	1	1	1	1	1	2	2	1	2	3	3	2	3	2	1
0	0	15	1	2	3	2	2	1	1	1	2	2	1	3	1	3	2	2	2	1
0	1	14	1	1	1	3	1	2	1	1	1	2	1	3	3	3	3	2	3	2
0	1	13	0	3	2	3	3	1	1	1	1	2	2	3	1	3	3	2	3	1
0	0	12	0	1	3	3	1	3	1	1	1	3	1	1	1	3	2	2	2	1
0	0	14	1	3	2	2	1	2	1	1	3	3	1	3	2	3	2	2	3	1
0	0	14	1	2	3	2	2	2	1	3	2	2	1	1	2	2	2	2	2	1
0	1	13	0	2	1	2	1	3	1	1	3	1	1	1	3	3	2	2	3	2
0	0	12	0	2	2	2	1	1	1	2	1	2	2	2	1	3	2	2	1	1
0	0	15	1	1	3	2	1	2	1	1	1	2	1	1	2	3	3	1	2	2
0	1	13	1	2	3	3	1	1	1	1	1	2	1	2	1	2	2	2	2	3
0	0	15	1	2	2	3	3	1	1	1	1	2	1	1	2	2	3	3	2	2
0	0	14	1	1	1	3	2	1	1	1	2	3	1	2	1	3	3	2	3	2
0	1	12	0	3	1	2	1	1	1	1	2	2	2	1	2	2	2	2	2	1
0	0	14	1	2	2	2	2	1	1	1	3	2	1	2	2	2	3	2	3	2
0	0	15	1	1	2	2	1	3	1	3	1	3	2	2	3	3	3	2	3	1
0	1	12	1	2	3	2	1	1	1	1	3	2	3	1	1	3	3	2	3	1
0	1	12	0	1	3	3	1	2	1	3	1	2	2	1	2	2	2	2	2	1
0	0	15	1	1	3	2	1	1	1	1	2	3	2	1	1	3	3	1	2	1
0	0	15	1	1	3	3	1	1	1	1	2	2	2	3	1	3	2	3	3	2
0	1	13	1	3	2	1	1	1	1	1	1	3	2	1	2	3	3	2	2	1
0	1	15	0	2	3	2	1	1	1	1	2	3	2	1	1	3	2	2	2	3
0	0	12	0	2	2	3	1	2	1	1	2	3	2	1	2	3	1	3	2	2
0	1	15	0	1	3	3	1	2	1	1	3	2	2	2	1	3	1	2	3	3
0	0	15	1	2	3	1	1	1	1	1	3	2	1	2	1	1	3	3	3	3
0	1	12	1	3	3	3	1	2	1	1	3	3	1	2	2	3	2	1	2	3
0	0	13	1	2	1	2	1	3	1	1	2	1	1	2	1	3	2	1	2	2
0	0	14	0	1	2	2	1	1	1	1	2	2	2	2	1	3	2	2	2	3
0	0	13	1	1	3	3	1	1	1	1	3	2	1	1	2	3	1	2	3	1
0	0	15	1	1	3	2	1	2	1	1	2	2	2	1	2	2	2	2	3	1
0	0	15	1	2	1	1	2	3	1	1	1	3	1	2	1	1	3	2	2	2
0	0	14	1	2	3	1	1	3	1	1	1	2	1	3	3	3	3	2	2	1
0	1	14	1	2	2	2	1	2	1	1	1	2	2	3	1	2	2	3	2	1
0	0	12	1	1	3	3	2	2	1	1	1	3	1	1	1	3	2	2	2	1
0	0	13	0	2	3	3	1	1	1	1	1	2	1	3	2	2	1	1	2	1
0	1	14	1	2	3	3	1	1	1	1	3	2	1	3	2	3	2	2	2	2
0	0	13	1	3	3	3	1	3	1	1	1	2	1	1	2	3	2	2	1	3
0	1	15	0	2	3	3	1	2	1	1	1	2	1	1	3	1	3	1	2	2
0	1	14	1	2	2	3	1	3	1	1	1	3	1	1	1	3	1	2	1	1
0	0	14	0	2	1	3	3	2	1	1	3	3	1	2	2	3	1	2	2	1
0	0	12	0	1	2	3	2	3	1	1	1	3	3	2	1	3	2	2	1	1
0	1	12	1	1	3	1	2	1	1	3	1	2	1	2	1	2	3	3	2	1
0	0	15	1	2	3	3	1	1	1	1	3	3	2	2	2	3	2	2	2	2
0	1	14	1	2	2	3	1	3	1	1	1	2	1	3	1	3	3	2	2	2
0	0	15	1	1	2	3	1	1	1	2	2	2	1	2	2	3	3	3	3	2
0	1	13	0	1	1	1	1	1	1	1	1	2	1	1	1	3	2	1	2	3
0	1	14	0	2	2	2	1	3	1	1	1	2	3	3	1	3	2	2	3	3
0	1	15	1	2	2	3	2	3	1	1	2	2	2	1	1	3	2	2	2	1
0	1	13	1	3	3	3	1	1	1	1	1	3	3	3	1	1	2	2	2	1
0	1	14	1	2	3	3	2	3	1	1	1	3	2	1	3	2	1	1	2	1
0	0	14	1	2	1	1	1	2	2	1	3	2	1	3	2	3	2	2	3	1
0	0	15	1	1	3	1	1	1	1	1	2	3	2	1	1	2	2	2	3	1
0	1	14	0	1	2	3	3	3	1	1	1	2	1	1	3	3	3	3	2	3
0	1	14	1	2	3	1	2	1	1	2	1	2	1	2	1	3	2	3	2	1
0	0	13	0	2	3	2	1	1	1	1	1	2	1	2	1	2	1	2	1	1
0	0	14	0	1	3	1	1	1	1	3	3	1	1	1	2	3	2	3	2	1
0	1	14	0	2	3	1	1	2	1	1	1	2	2	2	2	3	2	2	3	1
0	0	14	0	3	3	3	2	1	1	1	1	2	1	1	1	2	1	2	3	2
0	1	13	0	2	1	2	1	3	1	1	1	3	1	2	2	3	2	2	2	1
0	1	14	1	2	2	2	1	1	1	1	1	2	2	2	1	3	2	1	3	1
0	1	15	1	1	1	1	1	1	1	1	1	3	1	2	1	1	2	3	1	2
0	0	12	1	3	3	2	1	3	1	1	1	2	2	2	2	3	3	2	2	1
0	1	13	1	1	2	2	1	1	1	1	2	3	1	3	2	2	2	2	2	1
0	1	15	1	2	3	2	1	1	1	1	1	2	1	1	2	3	2	2	1	3
0	1	14	1	2	3	3	1	1	1	2	2	2	2	1	2	3	2	3	2	1
0	1	15	1	1	3	2	1	1	1	1	3	2	1	1	1	3	2	2	1	1
0	1	12	1	2	3	2	1	1	1	1	2	3	1	3	3	1	3	2	2	2
0	0	15	1	2	1	1	1	2	1	1	2	2	1	1	2	2	3	2	3	1
0	1	14	1	2	3	2	1	1	1	2	3	3	1	1	1	3	2	2	1	1
0	1	12	1	2	3	3	2	3	1	1	1	2	1	2	1	3	1	1	3	1
0	0	13	0	2	3	2	1	2	1	1	2	2	2	2	1	3	1	2	2	3
0	0	15	1	2	2	3	1	3	1	1	2	2	1	1	3	2	2	2	2	2
0	1	14	1	1	3	1	1	1	1	1	3	3	1	2	2	3	2	3	2	1
0	0	15	1	1	3	2	1	3	1	1	3	2	2	1	2	3	3	3	2	3
0	1	12	0	1	3	3	2	1	1	2	2	2	1	1	3	3	3	1	2	1
0	1	15	0	2	3	1	1	1	1	1	2	2	1	1	2	3	2	3	2	1
0	1	14	1	3	3	2	1	1	1	2	1	3	1	1	2	3	3	3	2	1
0	0	12	1	2	3	3	2	1	1	3	3	2	1	1	3	3	3	2	3	1
0	0	13	0	1	3	2	1	2	2	1	1	2	2	2	2	2	1	3	1	1
0	0	15	1	2	2	1	2	1	1	1	2	1	1	2	1	3	3	1	2	2
0	1	14	1	2	3	3	1	3	1	3	1	2	1	1	1	3	3	2	2	2
0	1	13	1	1	2	3	1	3	1	1	1	3	1	1	1	2	3	3	3	3
0	1	12	1	1	1	2	1	1	1	1	1	2	1	2	1	2	3	2	1	1
0	1	15	1	3	3	2	2	2	1	1	3	1	2	3	1	1	2	3	2	1
0	1	13	0	2	3	3	3	1	1	1	1	3	1	1	1	2	2	1	1	3
0	1	12	1	3	3	1	1	1	1	1	1	2	2	1	1	3	2	3	2	1
0	0	12	0	1	2	1	1	1	1	1	1	2	1	2	2	3	3	2	3	1
0	0	14	1	1	2	1	1	2	1	1	1	2	2	3	1	2	3	2	3	1
0	0	12	0	2	3	2	1	2	1	1	3	3	1	1	3	2	1	2	1	1
0	0	15	1	1	3	1	3	3	1	1	1	2	1	1	2	3	1	2	3	2
0	1	15	0	1	3	1	1	1	1	1	2	2	2	2	2	3	2	2	2	2
0	0	13	1	2	3	3	2	1	1	1	2	2	2	3	2	2	3	3	2	3
0	0	13	0	1	2	1	2	3	1	1	3	3	3	2	1	3	1	3	2	1
0	1	12	1	2	3	3	2	2	1	1	3	3	1	3	1	3	2	3	2	2
0	0	14	0	1	3	3	1	1	1	1	1	2	1	2	2	2	3	3	3	1
0	1	13	0	2	2	3	1	2	1	1	1	2	1	2	2	3	2	3	3	1
0	0	14	1	1	2	2	2	1	1	1	3	2	2	1	1	3	2	3	3	1
0	1	13	1	3	2	1	1	1	1	1	2	2	1	2	1	3	2	2	2	3
0	1	14	1	2	3	2	1	2	1	1	1	2	1	2	2	3	2	2	3	3
0	0	15	1	2	3	3	2	1	1	1	1	3	1	2	2	3	3	2	3	1
0	0	12	1	1	2	3	1	1	1	1	2	3	2	1	1	3	1	2	3	3
0	1	13	1	3	3	1	1	1	1	2	2	2	1	1	1	2	2	3	2	2
0	0	13	1	2	3	3	1	3	1	1	1	3	1	1	1	3	3	2	2	1
0	0	14	1	2	3	2	1	2	1	1	1	2	1	1	3	3	2	3	2	2
0	0	12	0	2	3	1	2	1	1	1	1	2	1	3	3	2	1	2	2	1
0	1	12	1	3	2	3	1	1	1	1	2	3	1	1	1	2	3	2	3	1
0	0	13	1	4	2	3	1	1	1	1	1	2	2	1	1	3	2	2	2	2
0	1	14	0	1	3	3	1	2	1	1	1	2	1	3	1	2	1	3	2	1
0	0	15	0	2	1	2	2	3	1	1	1	2	1	2	1	3	2	2	3	1
0	0	12	0	2	3	3	1	3	1	1	1	2	1	2	3	1	3	2	2	1
0	1	14	1	1	3	3	1	1	1	3	3	3	3	2	2	1	2	2	3	1
0	0	15	0	2	3	2	1	1	1	1	3	2	1	2	1	3	1	2	3	3
0	0	15	1	2	1	1	2	1	1	1	1	1	1	1	1	3	2	2	2	1
0	0	15	1	1	3	1	1	2	1	1	1	2	1	2	2	3	3	2	2	2
0	1	12	1	1	3	3	2	1	1	1	3	3	3	1	3	3	2	3	2	1
0	0	15	0	4	3	3	1	1	1	1	3	2	1	2	2	2	2	2	2	3
0	1	15	0	1	2	3	1	1	1	1	2	2	3	1	3	3	1	2	2	1
0	0	15	1	2	3	2	1	2	1	1	3	2	1	1	1	3	2	2	2	1
0	0	13	1	1	2	3	1	1	1	1	3	2	1	2	1	3	1	2	2	1
0	1	15	1	2	2	3	1	1	1	1	3	2	2	3	2	3	3	2	3	2
0	0	12	0	2	3	3	1	3	1	1	1	2	3	1	2	3	2	2	3	1
0	1	13	0	1	2	3	1	1	1	1	1	3	1	3	2	3	3	2	2	1
0	0	14	1	3	1	3	2	3	1	1	1	2	3	1	2	2	3	2	2	1
0	1	14	1	1	1	3	1	1	1	1	1	2	1	1	2	3	1	3	3	1
0	1	14	0	2	1	2	1	1	1	1	2	2	1	1	1	3	2	2	2	1
0	0	13	1	2	3	2	1	1	1	1	2	2	3	3	2	2	2	2	2	2
0	0	13	0	2	3	3	1	2	1	1	1	3	1	1	1	2	1	2	2	2
0	1	13	1	1	3	3	1	2	2	1	2	3	2	1	1	2	2	2	3	1
0	0	14	0	2	3	2	2	1	1	1	3	2	2	3	2	3	3	2	2	1
0	1	12	0	1	2	3	1	2	1	1	1	2	3	1	3	3	2	2	2	3
0	1	14	1	1	3	2	2	2	1	3	1	1	1	1	1	2	2	2	1	1
0	1	12	0	1	3	3	1	2	1	1	1	3	1	1	1	3	1	3	2	3
0	1	15	1	3	1	1	2	1	1	1	1	2	1	2	1	3	2	2	1	1
0	0	12	0	3	3	2	1	1	1	1	2	2	1	1	2	2	2	2	1	1
0	0	14	0	2	1	1	2	2	1	2	1	2	1	3	2	1	1	3	3	1
0	0	15	0	1	3	2	3	1	1	1	2	2	2	1	2	3	2	3	3	1
0	1	13	0	1	2	3	1	1	1	1	1	2	1	1	3	3	1	1	1	2
0	1	15	1	1	3	2	2	1	1	1	1	2	2	1	2	3	2	2	2	1
0	1	13	1	2	2	3	2	1	1	1	1	1	1	1	1	2	1	1	1	1
0	0	15	1	1	3	2	1	1	1	1	1	2	1	1	3	3	2	2	2	2
0	1	13	1	1	3	3	1	1	1	1	3	3	1	1	1	3	2	3	1	2
0	1	13	1	2	3	3	1	1	1	1	1	3	1	3	2	3	2	2	1	2
0	0	13	1	2	3	3	1	1	1	1	1	2	1	2	1	3	3	2	1	1
0	0	15	1	3	2	2	1	1	1	1	3	2	1	1	2	3	1	1	3	1
0	0	15	1	1	3	1	3	2	1	1	1	2	1	1	1	3	2	3	2	1
0	1	15	1	1	2	3	1	3	1	1	1	2	1	1	2	3	3	1	2	1
0	1	12	1	1	3	1	2	3	1	2	1	3	1	1	1	3	2	3	2	3
0	1	13	1	3	3	2	1	3	1	1	3	1	1	1	2	2	2	3	1	1
0	1	12	1	1	2	2	3	3	1	1	2	2	2	1	1	3	1	3	1	2
0	1	15	1	2	3	3	1	1	1	1	1	2	1	1	2	2	2	3	3	1
0	0	15	0	1	2	2	1	3	1	2	1	2	1	1	2	3	2	2	3	1
0	0	14	1	1	2	2	3	1	1	1	2	2	1	1	1	3	1	3	3	1
0	0	15	1	2	1	3	2	2	1	1	3	2	1	1	2	3	3	2	2	1
0	1	13	0	1	2	3	1	3	1	1	1	2	1	2	3	2	1	2	1	1
0	0	12	1	1	3	3	2	1	1	1	3	2	1	2	1	3	1	2	3	1
0	1	15	0	1	3	3	1	2	1	1	3	3	2	2	3	3	2	3	2	1
0	1	14	1	1	1	2	1	1	1	1	1	2	1	2	2	3	2	2	3	1
0	1	12	1	2	2	3	1	1	1	1	3	1	1	2	3	1	3	2	1	2
0	0	12	1	1	1	1	2	1	1	1	3	3	1	2	1	3	3	3	2	1
0	1	15	0	4	2	3	2	2	1	1	2	1	1	2	1	3	3	3	2	1
0	0	14	0	2	1	3	1	1	1	1	3	2	2	2	2	2	3	2	3	1
0	0	13	1	2	2	3	2	1	1	1	2	2	1	1	1	3	3	2	1	1
0	1	15	0	1	3	1	1	3	1	1	1	3	1	2	1	3	3	2	2	1
0	1	12	1	2	3	2	2	2	1	1	1	3	3	1	1	3	3	2	3	1
0	1	12	1	2	1	3	1	2	1	3	2	3	2	2	1	2	2	2	1	1
0	1	15	0	2	2	3	1	1	1	3	3	3	3	2	2	3	3	2	3	1
0	1	12	1	3	3	1	1	1	1	1	3	3	1	1	3	3	2	2	2	1
0	1	12	1	2	3	3	2	3	1	1	1	1	2	1	3	1	3	2	1	1
0	1	12	0	1	2	3	1	3	1	1	2	3	1	2	1	3	3	2	2	1
0	0	12	1	4	2	3	1	1	1	1	2	2	1	2	1	1	2	2	3	1
0	0	12	0	3	1	3	1	3	1	1	1	2	2	2	1	2	2	2	2	1
0	0	14	1	3	1	3	1	1	1	2	1	2	1	1	2	2	3	1	2	1
0	1	14	1	1	1	3	1	3	1	1	3	2	2	2	3	3	2	2	3	2
0	1	14	1	2	2	1	1	3	1	1	1	2	1	1	2	3	1	1	2	2
0	0	12	0	2	3	2	2	1	1	1	1	2	2	2	1	3	1	3	3	1
0	0	14	1	3	1	3	1	1	1	3	1	2	1	3	2	3	2	3	2	1
0	1	15	1	2	3	1	2	2	1	1	3	3	1	1	2	3	2	3	2	2
0	0	14	0	1	1	3	3	1	1	1	2	3	1	1	3	2	1	3	2	1
0	1	15	1	2	3	3	1	1	1	1	3	2	1	2	1	3	1	2	2	1
0	0	12	1	1	2	2	2	1	1	1	1	2	1	1	1	3	1	3	2	1
0	0	12	1	2	3	1	1	3	1	1	2	2	2	3	1	3	3	1	3	2
0	0	12	1	1	1	3	1	1	1	1	1	2	2	2	1	3	1	3	2	1
0	0	13	1	1	3	3	1	1	1	1	2	2	2	2	1	2	2	2	2	2
0	0	12	1	1	3	2	1	1	1	1	1	3	1	1	2	3	1	3	1	1
0	0	13	1	1	3	2	1	1	1	1	1	3	2	1	2	3	2	1	2	3
0	1	13	0	1	2	2	1	1	1	1	1	2	1	3	3	3	2	1	2	1
0	1	14	0	1	3	3	2	1	1	1	1	2	1	3	1	3	2	2	1	1
0	0	14	1	1	3	3	1	1	1	1	2	2	1	1	1	2	2	1	3	1
0	0	14	1	2	2	3	2	1	1	1	1	3	1	2	1	2	2	1	3	1
0	0	15	1	1	3	1	1	1	1	1	3	2	1	2	2	3	2	2	2	1
0	0	15	1	1	2	1	2	3	1	1	1	2	1	2	3	3	2	2	2	2
0	0	12	1	4	1	1	1	1	1	1	1	3	1	1	3	3	3	2	2	2
0	0	15	1	1	3	1	2	3	1	1	3	2	1	3	1	2	2	2	2	1
0	0	14	1	2	1	1	1	1	1	3	2	2	1	2	1	3	1	2	2	1
0	0	15	1	4	3	3	1	3	1	1	2	3	2	1	2	3	2	2	2	1
0	0	12	0	2	3	2	3	1	1	1	1	2	1	2	1	3	2	2	1	1
0	1	15	0	3	3	1	1	2	1	1	1	3	1	2	1	1	2	2	2	1
0	0	14	0	2	1	1	1	1	2	1	3	3	1	1	3	2	1	2	2	3
0	0	12	1	4	3	3	1	3	1	1	2	2	1	1	2	3	3	1	2	2
0	1	15	1	1	3	3	1	1	1	1	3	3	2	2	1	3	1	3	3	1
0	0	13	1	1	1	2	1	3	1	1	3	2	2	2	2	3	2	2	2	3
0	0	13	1	2	3	3	2	1	1	1	3	2	2	1	2	2	2	2	2	3
0	1	13	0	3	2	1	1	2	1	1	1	2	1	2	2	3	3	2	1	1
0	0	14	1	2	3	1	1	1	1	1	1	2	1	2	2	3	1	3	2	1
0	0	15	1	1	3	3	1	1	1	2	1	1	1	1	1	3	3	2	1	2
0	1	12	1	3	3	1	2	2	1	2	2	2	1	1	1	3	2	3	2	1
0	0	15	1	1	2	2	1	1	1	1	1	2	2	1	1	3	1	2	2	1
0	1	14	1	2	3	2	2	3	1	3	3	2	2	1	3	3	2	2	3	2
0	1	15	1	1	3	2	3	1	1	1	2	2	3	1	2	2	3	2	3	1
0	0	13	0	2	3	3	1	1	1	1	1	3	2	2	1	3	2	1	2	3
0	0	15	1	1	3	3	1	2	1	1	1	3	2	2	2	2	3	2	2	1
0	1	12	0	4	3	3	2	1	1	1	3	3	3	2	2	1	1	3	2	1
0	0	15	1	1	2	3	3	3	1	1	1	3	2	2	3	3	3	2	3	1
0	0	15	0	1	1	2	1	3	1	1	2	2	3	1	1	3	1	2	2	1
0	1	15	0	1	2	3	1	1	1	1	3	3	2	1	1	1	1	2	3	1
0	1	12	0	1	3	1	3	3	1	1	1	3	2	1	2	3	1	1	2	2
0	0	13	0	2	2	3	1	1	1	1	1	2	2	1	3	3	1	2	2	2
0	1	15	0	2	2	3	1	1	1	1	1	3	1	2	1	3	2	3	2	1
0	0	12	1	2	3	3	1	1	1	1	2	2	1	2	2	3	2	2	3	1
0	0	12	1	4	3	2	1	1	1	1	2	1	1	2	2	3	3	2	1	1
0	1	14	1	2	3	3	2	1	1	1	3	2	1	1	2	1	3	2	2	1
0	0	14	1	2	2	3	1	1	1	1	1	3	2	2	2	3	2	1	2	1
0	1	12	1	2	3	3	1	1	1	1	2	3	2	2	1	3	2	2	1	1
0	0	13	1	1	2	3	1	1	1	1	2	3	2	3	1	3	2	3	2	1
0	0	13	0	1	2	3	1	1	1	1	1	1	1	3	3	3	2	1	2	1
0	0	14	1	2	2	3	1	1	1	1	1	2	2	3	1	1	3	2	2	2
0	0	15	1	1	2	1	1	3	1	1	2	2	2	2	3	3	3	1	2	2
0	1	15	0	2	2	3	1	3	1	1	2	3	1	3	3	2	2	2	3	1
0	1	15	1	1	3	1	1	1	1	1	3	3	1	3	1	2	3	2	2	2
0	1	14	0	2	2	2	1	3	1	1	2	3	2	1	3	3	2	2	2	1
0	1	13	0	3	1	2	1	1	1	1	1	3	1	1	3	3	2	2	1	1
0	0	12	1	2	3	3	2	1	1	1	2	2	1	2	1	3	2	2	2	3
0	0	15	1	2	2	2	1	1	1	1	1	3	1	2	1	2	3	2	1	1
0	0	12	1	3	2	2	1	3	1	1	1	2	2	2	1	3	3	2	2	2
0	1	15	1	2	3	3	1	3	1	2	2	2	2	1	1	3	2	2	2	1
0	0	15	1	1	2	1	2	1	1	1	1	3	2	1	1	1	2	2	2	1
0	0	13	1	1	1	3	1	1	1	1	1	2	2	2	1	2	1	2	2	1
0	1	13	0	2	2	2	2	2	1	1	1	3	2	2	2	2	1	1	2	2
0	1	15	1	2	3	2	2	2	1	1	3	2	1	1	1	3	3	2	2	1
0	0	13	1	2	3	3	1	1	1	1	1	3	3	2	1	3	1	2	2	2
0	0	13	0	1	3	2	2	2	1	1	3	2	2	2	1	3	2	2	2	1
0	1	13	1	1	3	1	2	2	1	2	3	2	1	2	1	3	3	2	1	1
0	0	15	1	1	3	2	1	3	1	1	1	3	2	3	1	3	3	1	1	1
0	0	12	0	2	3	2	1	3	1	1	2	2	1	2	1	2	2	3	3	1
0	0	12	1	1	2	3	2	3	1	2	1	2	1	1	1	3	2	3	2	1
0	1	12	1	3	2	3	1	1	1	1	2	2	2	3	2	3	1	2	2	1
0	1	13	1	1	1	3	1	3	1	3	2	3	1	3	2	2	2	2	3	1
0	1	12	1	2	3	2	2	2	1	1	1	3	2	1	2	3	1	2	3	1
0	0	12	1	1	2	1	1	2	1	1	3	2	3	1	1	3	3	2	2	1
0	1	12	1	2	1	3	2	2	1	2	3	2	1	2	2	3	2	2	2	1
0	0	14	0	4	3	3	1	1	1	1	3	2	1	2	1	2	2	2	2	1
0	1	12	1	2	1	3	2	3	1	1	1	2	1	1	2	1	2	2	3	1
0	0	13	1	1	2	2	3	2	1	1	1	2	2	1	1	3	2	3	1	1
0	0	12	1	1	3	1	1	1	2	1	1	2	2	1	3	3	2	2	1	2
0	1	13	1	2	3	3	1	3	1	1	2	3	1	1	3	2	1	2	2	1
0	1	14	0	4	3	3	1	1	1	2	2	1	1	2	2	3	2	2	2	1
0	0	13	0	4	3	3	1	1	1	1	2	2	1	1	1	3	1	2	2	3
0	0	13	1	4	1	3	1	1	1	1	2	2	1	2	1	3	2	2	3	1
0	1	13	1	4	3	3	1	2	1	1	3	2	1	2	1	3	3	2	3	1
0	0	14	1	3	3	2	1	2	1	1	3	2	1	3	1	3	1	2	2	3
0	1	14	0	1	3	3	1	1	1	2	1	2	1	2	2	3	2	2	3	2
0	0	15	0	1	2	3	1	1	1	1	3	1	1	2	3	2	3	2	1	1
0	0	14	0	1	3	2	2	1	1	1	2	3	1	2	2	3	2	2	2	2
0	0	14	1	2	1	3	1	1	1	1	2	3	1	1	2	3	3	2	1	2
0	0	12	0	2	1	1	1	1	1	1	2	2	2	1	1	3	2	2	2	1
0	1	15	0	1	1	3	1	1	1	1	1	3	1	2	3	3	2	1	2	1
0	0	15	1	4	2	3	1	1	1	1	1	2	1	1	1	1	1	3	1	1
0	1	14	0	2	1	3	1	2	1	1	1	2	3	2	1	3	2	1	3	1
0	0	14	1	2	3	2	2	1	1	1	1	2	1	2	3	3	3	3	1	2
0	1	15	1	2	2	3	2	3	1	1	1	2	3	1	1	3	2	2	2	1
0	0	15	0	2	3	3	1	2	1	1	1	2	1	1	3	3	2	2	2	1
0	1	12	0	1	3	1	2	2	1	1	1	2	1	3	2	3	2	2	3	2
0	1	14	1	2	2	1	2	1	1	1	1	2	1	3	1	2	2	2	3	1
0	0	15	1	3	2	3	1	2	1	1	2	2	2	1	2	2	1	2	1	1
0	1	14	1	1	3	3	1	2	1	1	3	2	1	3	2	1	2	1	2	2
0	0	14	0	2	3	3	1	1	1	1	1	2	1	1	1	2	2	2	2	1
0	1	13	1	2	3	2	1	1	1	3	2	2	1	1	1	3	1	3	2	1
0	0	13	1	4	2	3	2	2	1	1	2	2	1	2	1	3	3	2	2	1
0	0	15	1	2	1	1	1	1	1	1	1	2	2	2	2	3	1	2	2	2
0	1	15	1	4	3	3	1	1	1	1	1	2	1	3	3	3	1	2	2	3
0	1	14	0	3	2	2	2	2	1	1	3	2	1	2	1	3	1	2	1	1
0	0	14	1	4	2	3	1	2	2	1	1	2	1	1	2	3	2	3	2	2
0	1	13	1	2	1	2	3	2	1	1	1	2	1	2	1	3	1	2	2	1
0	1	14	1	2	1	3	1	2	1	2	2	2	2	2	3	3	3	2	2	2
0	1	12	1	1	2	3	2	2	1	1	3	3	1	2	1	3	1	2	1	1
0	0	13	1	2	3	3	2	1	1	1	3	1	1	2	2	3	3	2	2	1
0	0	14	0	2	1	3	2	3	1	2	2	2	1	2	1	3	2	1	3	1
0	0	12	1	2	3	2	1	1	1	1	1	2	3	1	1	3	3	2	3	1
0	0	14	0	4	2	2	1	1	1	1	1	2	1	2	3	3	3	1	3	1
0	1	13	1	1	3	3	1	3	1	1	1	2	2	1	2	2	2	2	2	1
0	0	15	1	1	3	3	1	2	1	1	3	3	1	2	1	2	1	2	2	1
0	1	15	1	1	3	2	2	1	1	1	2	2	1	2	2	3	3	2	1	3
0	1	12	1	2	3	3	2	2	1	1	3	3	1	3	2	3	3	2	2	3
0	1	15	1	4	3	2	1	3	1	1	2	2	2	1	3	3	3	3	2	1
0	1	15	0	1	2	1	1	2	1	1	3	2	2	2	2	1	1	1	1	2
0	0	13	0	2	3	3	1	3	1	1	1	2	1	2	2	2	3	2	2	1
0	0	15	1	2	1	3	1	3	1	1	1	2	1	1	1	3	1	2	2	1
0	0	15	1	1	1	2	1	1	1	1	1	2	2	2	2	3	1	2	2	2
0	1	15	1	2	2	3	3	1	1	1	2	2	2	2	1	3	3	3	1	1
0	0	15	0	1	3	3	2	2	1	1	2	3	3	2	1	2	2	3	2	1
0	1	14	1	2	3	3	1	1	1	1	1	2	1	3	2	3	2	2	2	1
0	0	13	1	1	2	2	1	2	1	3	2	2	1	2	2	3	2	3	1	1
0	0	15	1	2	3	1	1	1	1	1	2	2	1	2	1	3	2	1	2	3
0	0	12	1	1	3	3	1	3	1	1	1	2	2	1	1	3	3	2	1	1
0	1	13	1	2	3	3	1	2	1	2	1	2	2	3	3	3	2	1	2	1
0	1	15	0	2	2	1	1	3	1	1	1	2	1	1	1	3	3	2	2	2
0	0	14	1	3	3	3	1	1	1	1	1	2	1	1	2	3	3	2	2	3
0	0	15	1	1	1	3	1	2	1	1	1	2	1	1	3	3	3	3	2	2
0	1	14	1	1	3	2	1	2	1	1	1	3	1	1	3	1	2	2	3	1
0	0	14	1	4	3	2	1	1	1	1	1	2	3	1	1	3	2	2	3	1
0	1	13	1	1	1	1	1	2	1	1	2	2	2	2	3	3	2	2	2	1
0	0	14	0	3	3	2	1	1	1	1	3	2	3	2	2	3	2	3	2	1
0	1	15	1	2	2	2	1	1	1	1	3	3	1	1	2	3	1	2	3	2
0	1	12	1	2	3	2	2	3	1	1	2	3	1	2	1	2	2	2	2	1
0	1	13	1	1	2	3	1	3	1	1	2	2	2	1	2	3	1	2	1	1
0	1	13	1	1	2	3	1	3	1	3	1	2	2	1	2	1	2	3	1	3
0	0	14	0	1	2	3	2	1	1	1	2	2	2	1	3	3	2	2	2	1
0	1	15	1	1	1	3	1	3	1	3	2	2	2	1	3	3	2	3	2	1
0	0	13	1	2	1	2	1	1	1	1	1	2	1	1	3	3	1	2	2	1
0	0	13	1	1	1	3	1	1	1	1	1	3	2	1	1	3	2	3	2	1
0	1	15	1	1	3	3	1	1	1	1	2	2	1	1	1	1	1	1	2	2
0	0	12	0	1	1	3	3	2	1	1	3	2	1	2	2	2	3	2	1	1
0	1	14	1	2	3	3	1	1	1	3	1	2	1	2	1	3	1	3	2	1
0	1	14	0	2	2	3	1	3	1	1	3	1	2	2	1	2	2	3	3	2
0	0	13	0	3	3	3	2	2	1	1	3	1	2	1	1	3	3	2	2	2
0	0	13	1	2	3	3	2	2	1	1	2	3	1	1	1	2	1	2	2	3
0	0	15	0	4	3	2	1	3	1	1	1	3	1	2	1	3	2	1	3	3
0	0	12	1	2	2	3	1	2	1	1	1	2	1	3	1	3	2	3	3	1
0	1	13	1	4	3	2	1	2	1	1	1	3	2	2	1	1	2	2	2	1
0	0	13	1	3	3	1	1	1	1	1	2	3	1	1	3	2	1	2	1	1
0	0	15	1	1	3	2	1	1	1	1	3	2	1	1	2	3	3	1	3	1
0	1	12	0	2	3	2	1	1	1	1	2	3	1	1	2	3	2	1	1	1
0	0	12	1	1	1	2	2	3	1	1	1	2	1	3	1	2	3	3	2	2
0	1	12	1	3	3	3	1	3	2	1	3	3	1	1	1	3	2	3	3	2
0	1	14	1	2	2	3	1	2	1	1	1	2	3	1	2	3	3	1	2	2
0	1	14	1	1	1	3	1	1	2	1	1	2	1	2	3	3	1	2	2	1
0	1	15	0	3	3	1	1	2	2	2	2	2	1	1	1	2	2	2	2	3
0	0	15	1	2	2	3	1	2	1	1	3	2	2	1	2	3	3	2	2	1
0	0	12	1	1	2	2	1	1	1	1	1	2	1	1	1	3	3	2	2	2
0	0	14	1	2	2	2	1	2	1	1	1	2	2	1	1	3	1	1	1	2
0	0	12	1	2	2	3	1	3	1	1	1	2	1	1	1	3	2	2	2	1
0	1	12	1	2	2	2	1	2	1	1	1	2	1	2	2	1	3	2	2	2
0	1	13	0	2	3	3	1	3	1	1	1	1	2	2	1	2	2	2	2	1
0	0	12	0	2	1	1	2	2	1	1	3	2	2	1	1	3	2	2	2	1
0	0	14	1	3	2	3	1	1	1	1	3	2	1	1	3	3	1	2	2	3
0	1	14	1	2	3	1	1	2	1	1	1	3	2	2	2	2	1	2	2	2
0	1	15	1	3	2	1	1	1	1	3	3	2	1	1	2	1	3	3	2	2
0	1	15	0	2	1	3	1	1	1	2	1	2	1	1	2	3	2	2	2	1
0	1	13	1	2	2	3	1	1	1	1	2	2	1	1	2	3	3	3	2	1
0	0	13	1	2	2	3	1	1	1	3	1	3	2	2	1	1	2	2	2	2
0	1	14	0	2	2	3	2	1	1	1	2	3	1	1	2	2	1	2	3	1
0	0	13	1	1	1	2	2	2	1	3	1	2	2	3	3	3	1	2	1	1
0	1	15	1	1	3	3	1	3	1	1	1	2	1	1	1	2	2	2	2	1
0	1	15	0	2	3	1	1	2	1	1	2	2	1	1	3	1	3	2	1	1
0	1	12	1	1	1	3	1	1	1	1	2	3	2	1	1	2	3	3	3	1
0	0	13	1	2	3	1	3	3	1	1	2	2	1	3	2	2	3	2	2	2
0	1	15	1	1	2	2	1	2	1	1	1	3	1	2	2	3	2	2	2	1
0	1	14	1	1	3	1	2	1	1	1	3	3	2	2	1	3	2	2	2	1
0	1	13	1	2	1	3	1	1	1	3	1	2	3	1	1	2	3	2	2	1
0	1	15	0	2	2	2	1	3	1	1	1	3	2	1	1	1	3	2	2	1
0	0	12	1	3	2	3	1	3	1	3	1	2	2	3	1	2	2	3	1	2
0	0	14	1	4	3	1	1	2	1	1	2	2	1	3	2	3	2	3	3	1
0	1	12	1	2	3	3	2	1	1	1	1	2	1	2	2	3	1	2	1	3
0	1	13	1	3	2	3	1	2	1	1	1	3	1	1	2	3	1	2	3	2
0	0	13	1	2	2	2	3	1	1	1	1	3	1	1	2	2	2	1	2	1
0	0	12	0	2	2	1	1	3	1	3	1	2	1	1	1	3	3	2	1	2
0	1	15	0	1	3	2	2	1	1	1	2	1	2	3	2	2	3	2	2	1
0	0	15	1	1	3	2	1	1	1	1	2	2	1	2	1	3	3	2	2	1
0	1	13	0	1	3	3	1	1	1	1	2	2	1	1	2	3	2	3	2	1
0	0	12	0	2	3	3	1	2	1	1	2	2	1	1	3	3	2	3	2	2
0	1	15	0	2	3	3	1	1	1	2	1	2	1	1	2	3	2	2	2	1
0	0	15	1	2	3	3	2	1	1	1	3	3	2	2	1	1	2	2	2	1
0	0	14	1	4	3	2	2	1	1	1	1	2	1	1	3	3	2	1	2	1
0	0	13	0	1	2	3	1	1	1	1	2	3	2	2	2	3	3	2	2	2
0	0	14	1	2	2	1	2	1	1	1	1	2	2	2	1	3	3	2	2	2
0	0	12	0	3	3	2	1	2	1	1	1	2	2	2	2	2	1	2	2	1
0	0	13	0	2	3	2	1	1	1	1	1	2	3	2	1	3	3	1	2	1
0	1	15	0	1	3	2	1	1	1	1	1	2	3	1	2	3	3	1	2	1
0	1	14	1	2	2	3	1	1	1	1	2	2	2	1	2	2	2	2	2	1
0	1	14	1	1	1	1	1	1	1	1	3	2	1	1	1	3	2	3	2	1
0	0	15	1	1	3	1	1	2	1	1	1	1	1	2	2	2	1	3	2	2
0	1	15	1	2	3	2	1	1	1	1	1	1	1	1	2	3	2	2	1	1
0	1	12	0	1	1	2	2	2	1	1	3	2	1	2	1	3	2	3	1	1
0	1	12	1	2	2	2	1	1	1	1	3	1	3	1	1	3	3	2	1	1
0	1	13	1	4	1	3	1	2	2	1	3	3	1	2	1	3	2	2	2	1
0	1	13	1	2	2	3	1	3	1	2	2	2	1	1	3	3	2	3	2	2
0	0	15	1	1	1	2	3	1	1	1	3	3	1	1	1	3	2	3	2	1
0	0	14	0	4	3	3	3	1	1	1	1	2	1	3	1	2	3	2	1	1
0	0	14	1	4	2	2	1	1	1	2	1	2	1	2	1	2	3	3	2	2
0	0	14	1	1	3	3	1	3	1	1	2	2	1	1	1	3	1	1	2	1
0	0	14	1	2	2	3	2	3	1	1	2	1	2	3	1	1	3	1	2	3
0	1	15	0	1	2	3	1	2	1	1	1	2	1	2	2	3	2	3	3	2
0	1	15	1	1	2	3	1	1	1	1	2	2	1	2	3	3	2	3	2	2
0	1	12	0	2	3	2	1	2	1	2	1	3	1	2	1	2	2	3	1	1
0	0	15	1	1	3	3	1	1	1	1	1	2	1	2	1	2	1	3	1	1
0	1	12	1	2	1	1	1	1	1	1	2	3	1	1	1	3	3	2	1	1
0	0	12	1	2	2	1	1	1	1	1	1	2	1	1	3	3	1	3	2	1
0	1	15	1	2	3	2	1	1	1	1	1	2	1	1	1	3	2	2	3	1
0	0	15	0	3	3	3	2	1	1	1	2	3	1	1	1	3	1	1	2	1
0	1	13	0	2	2	1	3	2	1	1	1	3	1	1	2	3	3	2	3	1
0	1	12	0	1	2	3	1	1	1	2	1	3	1	2	2	2	3	2	2	1
0	1	12	1	1	3	2	1	1	1	1	1	2	2	2	3	3	1	2	1	3
0	0	15	1	2	1	3	1	2	1	1	3	3	1	1	2	1	3	2	2	1
0	0	12	1	2	2	3	1	2	1	1	1	1	2	2	2	1	1	2	2	3
0	1	13	1	2	3	1	1	1	1	2	2	2	2	2	3	3	3	2	3	2
0	1	13	1	2	2	2	3	2	1	1	3	2	1	1	1	3	1	2	2	1
0	1	15	1	1	3	3	2	1	1	1	2	2	1	1	1	3	3	2	2	1
0	1	15	1	2	2	2	1	3	1	1	1	2	1	1	1	3	2	3	2	3
0	1	15	1	2	1	1	1	1	1	1	3	2	1	1	2	1	2	2	2	1
0	0	12	1	2	1	3	1	3	1	1	3	2	1	1	2	3	3	1	1	1
0	0	13	1	2	3	2	1	3	1	2	1	3	2	1	2	2	1	3	2	1
0	1	13	1	2	2	3	2	2	1	1	2	3	1	2	2	3	3	2	2	1
0	1	15	1	2	3	1	2	3	1	1	1	2	2	2	2	3	3	2	2	1
0	1	12	1	2	1	3	2	1	1	1	2	3	1	2	1	3	2	3	3	1
0	1	15	1	2	3	3	1	2	1	1	2	3	1	1	1	2	2	3	2	2
0	1	14	0	1	3	3	2	3	1	1	1	2	1	2	2	2	1	2	1	1
0	1	13	1	2	2	3	1	1	1	1	2	2	2	1	1	3	3	1	2	2
0	0	12	1	2	3	2	1	3	1	1	2	2	1	1	1	2	2	2	1	1
0	0	12	0	1	1	3	1	3	1	1	1	3	1	1	1	2	2	3	2	1
0	0	13	1	2	1	1	1	1	1	1	1	2	2	2	1	2	2	2	3	1
0	1	13	1	3	3	1	1	3	1	2	3	1	3	2	1	3	3	3	2	1
0	0	12	1	2	1	1	1	1	1	1	2	2	1	1	1	3	2	2	2	1
0	0	14	1	2	2	2	1	3	1	1	1	3	1	3	2	2	3	1	2	1
0	1	13	1	1	2	2	1	2	1	3	3	2	1	2	2	2	3	2	2	1
0	1	14	0	1	1	3	1	2	1	1	3	2	3	2	1	3	1	3	1	2
0	1	14	0	2	2	1	1	3	1	1	1	3	2	2	1	3	2	3	2	1
0	1	12	0	2	3	3	1	2	1	1	3	2	2	2	1	3	3	2	1	2
0	0	14	0	1	1	3	1	2	1	1	1	2	2	2	1	2	3	2	3	1
0	0	14	1	2	2	2	1	2	1	1	1	3	1	3	2	3	2	2	2	2
0	0	14	1	1	3	3	1	1	1	1	1	2	1	3	3	3	2	2	1	2
0	0	15	1	2	3	2	1	2	1	1	1	2	1	1	2	3	3	3	2	1
0	0	12	0	2	3	3	2	1	1	1	3	2	1	2	2	3	2	1	3	1
0	0	15	1	2	3	3	1	2	1	1	2	3	1	1	2	3	3	2	1	1
0	1	15	0	4	2	3	2	3	1	2	1	2	1	1	2	3	2	1	3	1
0	1	13	1	1	3	3	2	3	1	1	3	2	1	1	1	3	3	1	2	3
0	0	14	1	1	2	3	1	1	1	1	2	2	2	1	2	3	3	3	2	1
0	0	14	1	2	3	1	1	1	1	1	2	3	1	1	3	3	2	2	3	2
0	1	12	1	2	3	3	1	1	2	1	3	2	1	2	3	3	2	2	2	2
0	1	13	1	2	3	1	1	1	1	1	1	2	1	2	3	3	2	3	3	1
0	0	14	0	1	3	2	1	3	1	1	1	2	1	1	3	1	2	1	1	2
0	1	14	1	1	1	1	1	2	1	1	1	3	1	3	3	3	1	3	1	1
0	1	15	1	4	3	1	1	2	1	1	1	2	1	2	2	3	3	2	3	1
0	0	12	1	4	3	1	2	1	1	1	1	2	3	1	3	3	2	2	3	1
0	0	15	0	1	3	1	1	3	1	2	2	3	3	2	2	2	2	2	2	1
0	1	13	1	2	2	3	2	1	1	1	3	1	1	2	1	3	1	2	2	1
0	0	15	0	3	3	3	1	1	1	1	1	2	1	1	2	3	3	2	1	1
0	1	13	0	1	3	3	2	1	1	1	2	2	2	1	3	2	2	2	2	1
0	1	13	1	3	2	1	2	1	1	1	1	2	1	1	1	3	2	3	2	2
0	1	15	1	2	2	2	2	2	1	1	3	2	1	1	2	3	2	2	3	1
0	0	15	1	1	2	2	2	3	1	3	3	3	1	3	1	2	2	2	2	3
0	0	15	1	2	3	1	2	1	1	1	1	2	3	1	2	2	2	2	1	1
0	1	12	1	2	3	2	1	1	1	2	1	2	2	1	1	2	1	1	1	1
0	0	12	0	2	3	3	1	3	1	1	2	2	2	1	3	3	1	2	2	3
0	1	13	0	1	2	2	1	1	1	2	2	3	1	1	2	3	3	3	1	1
0	1	12	1	2	3	3	1	1	1	1	3	2	2	2	2	2	1	1	2	1
0	0	15	1	2	3	3	1	3	1	2	3	2	1	1	1	3	2	3	3	1
0	0	13	1	2	3	3	1	1	1	1	1	1	1	2	1	3	2	2	2	1
0	0	13	1	4	2	3	1	1	1	1	3	1	1	1	2	3	2	2	2	2
0	0	15	0	2	2	3	1	1	1	2	3	2	3	1	3	3	1	2	2	2
0	0	14	1	2	1	1	3	2	1	1	1	2	1	1	3	3	2	2	3	1
0	0	12	0	1	3	1	2	3	1	2	1	2	1	2	1	3	2	3	3	1
0	1	15	1	3	3	3	2	3	1	1	2	2	1	1	2	3	2	3	2	1
0	0	14	0	1	3	3	1	3	1	1	3	2	3	1	3	3	2	3	3	3
0	1	13	1	2	1	3	1	1	1	1	2	2	2	1	2	2	3	2	2	2
0	0	13	0	2	3	3	1	1	1	1	3	2	1	1	2	2	1	3	2	1
0	1	15	0	1	2	3	1	3	1	1	3	2	2	2	1	3	1	2	2	2
0	0	15	0	1	2	3	1	3	1	3	1	2	1	2	2	1	2	2	1	2
0	0	13	0	2	1	3	3	1	1	1	3	2	1	1	1	3	3	1	3	1
0	0	13	0	1	2	1	2	3	1	1	1	2	1	2	1	3	1	2	2	1
0	1	15	0	2	3	3	3	1	1	1	1	2	1	1	1	3	3	2	2	2
0	1	15	1	3	2	1	1	1	1	1	1	3	1	2	1	3	1	3	2	1
0	1	12	0	4	2	3	1	1	1	1	1	2	2	2	1	3	2	1	3	1
0	1	15	1	2	2	1	2	3	1	1	1	2	3	2	1	2	3	2	2	1
0	0	14	0	3	2	1	3	1	1	1	2	1	1	2	3	3	2	2	1	1
0	0	15	1	2	3	3	3	2	1	1	1	2	1	1	1	2	2	2	2	1
0	1	15	0	1	2	2	1	3	1	1	2	2	3	1	2	3	1	2	2	1
0	0	15	0	1	3	3	1	1	1	1	2	1	3	1	1	3	1	2	2	1
0	1	12	0	2	1	3	1	3	1	1	1	2	2	1	1	3	2	3	2	1
0	1	12	1	1	1	2	1	3	1	1	1	3	2	1	1	3	3	2	3	1
0	0	13	0	3	2	3	2	1	1	1	3	2	1	3	2	3	3	3	2	1
0	1	14	1	2	3	3	1	1	1	1	1	3	1	1	1	3	3	1	2	1
0	1	12	1	4	3	3	1	1	1	1	1	2	1	1	2	2	1	2	2	1
0	0	13	1	2	1	2	1	2	1	1	3	2	1	1	3	2	2	2	2	2
0	0	15	1	2	2	3	1	3	1	1	1	3	1	3	1	2	2	2	2	1
0	0	13	1	2	1	2	1	1	1	1	2	2	1	1	2	3	2	2	3	1
0	0	12	1	3	1	2	2	1	1	1	1	2	1	1	2	2	2	1	3	1
0	1	12	1	2	2	3	2	1	1	1	3	2	1	1	1	3	3	3	2	1
0	1	15	0	1	2	3	1	3	1	1	3	2	2	3	1	2	2	2	3	1
0	0	15	1	1	2	2	1	1	1	1	2	3	1	3	1	3	2	2	2	1
0	1	13	1	2	2	1	1	3	1	1	1	2	1	2	1	2	3	3	2	2
0	0	14	0	2	2	3	1	3	1	1	3	2	3	1	2	3	1	2	2	1
0	0	15	1	1	3	1	1	1	1	1	2	1	2	1	2	3	3	2	2	1
0	1	14	0	4	2	2	1	3	1	1	1	2	1	1	3	3	2	2	1	1
0	1	15	1	1	1	3	1	2	1	2	1	2	1	1	2	3	2	2	2	1
0	0	15	1	2	3	3	1	2	1	1	1	2	1	1	1	3	3	3	2	3
0	0	13	1	2	3	1	2	1	1	1	2	3	1	1	2	3	3	2	2	1
0	0	13	0	2	3	3	3	1	1	1	1	1	2	1	2	1	1	2	2	1
0	0	14	0	1	3	2	2	1	1	1	1	2	1	1	1	3	1	3	3	1
0	0	12	1	2	1	3	1	2	1	1	3	2	2	1	2	2	2	1	2	1
0	0	15	0	2	2	2	1	1	1	1	1	2	1	2	3	3	1	1	2	1
0	1	15	1	4	3	2	2	2	1	1	1	2	1	1	2	3	2	2	2	1
0	1	13	1	2	1	2	1	1	1	1	2	3	1	1	1	1	3	3	2	2
0	0	15	0	1	3	3	2	2	1	1	3	2	2	1	1	3	1	2	2	2
0	1	15	1	4	2	3	1	2	1	3	2	2	2	2	2	2	2	2	3	1
0	0	13	1	2	1	1	1	3	1	1	2	3	1	2	1	2	1	1	1	1
0	0	12	1	2	3	1	1	3	1	2	1	2	1	1	1	3	2	2	2	1
0	0	14	1	1	2	3	2	1	1	2	3	2	2	1	1	1	2	2	2	1
0	1	12	1	2	3	3	1	1	1	1	2	2	1	2	2	3	1	2	1	1
0	0	14	0	2	1	3	1	3	1	1	2	2	1	1	1	2	1	2	2	2
0	1	12	1	4	3	3	1	2	1	1	1	2	1	1	1	3	2	2	2	1
0	1	14	1	1	2	2	2	3	1	1	1	2	1	1	2	3	2	2	2	1
0	1	15	0	3	3	2	1	1	1	1	1	2	1	2	1	3	3	3	3	1
0	0	12	0	3	1	3	1	3	1	1	1	2	1	1	2	1	3	3	2	1
0	1	15	1	2	2	3	1	3	1	2	1	3	2	2	2	3	3	2	2	1
0	1	14	1	1	3	3	1	1	1	1	3	2	1	1	3	2	2	3	3	2
0	0	14	1	3	3	3	1	1	1	1	1	1	2	2	2	3	3	2	2	3
0	0	14	1	3	1	3	2	1	1	1	2	3	2	2	1	2	2	3	3	1
0	0	12	1	2	3	2	1	1	1	1	3	2	1	1	1	3	1	2	3	1
0	1	13	1	1	1	3	1	2	1	1	1	2	1	1	1	3	3	1	2	1
0	0	15	0	4	1	3	1	2	1	1	1	2	1	1	2	3	2	2	3	1
0	1	14	1	2	3	2	2	2	1	1	1	3	2	2	1	3	3	1	3	1
0	0	15	1	1	1	3	1	1	1	1	2	1	1	1	1	3	3	3	2	1
0	0	12	0	3	1	3	2	2	1	1	2	2	3	1	2	2	2	3	2	1
0	0	15	0	2	3	3	1	3	1	1	3	2	2	1	2	2	2	2	2	1
0	0	15	0	4	3	3	1	1	1	1	1	2	1	2	1	3	2	1	2	1
0	0	13	1	1	3	1	1	3	1	1	1	3	1	3	2	3	3	3	1	2
0	0	13	1	2	3	1	1	2	1	1	2	2	1	2	1	3	1	3	2	2
0	0	15	1	2	2	1	1	1	1	1	2	2	2	2	2	2	1	2	2	1
0	0	12	0	2	3	2	2	3	1	1	1	2	1	1	1	3	1	3	2	2
0	1	14	1	1	3	3	1	1	1	1	1	2	1	2	2	3	1	3	3	1
0	1	13	1	2	1	2	1	2	1	1	1	3	2	1	1	2	2	2	2	1
0	0	15	0	2	3	1	2	1	1	1	2	2	1	2	2	2	3	1	2	3
0	0	13	0	2	3	3	2	1	1	1	2	2	1	1	1	2	3	2	2	3
0	0	15	1	2	3	3	2	1	1	3	1	3	1	1	3	3	2	1	2	1
0	0	15	1	1	3	3	1	1	1	1	2	2	1	1	1	2	2	2	2	1
0	0	12	0	1	1	3	2	1	1	1	1	2	1	1	1	3	1	2	2	2
0	0	13	0	4	1	2	1	3	1	1	3	3	1	1	2	3	1	2	2	1
0	1	15	0	1	2	1	1	1	1	1	2	3	2	2	2	1	2	3	2	1
0	1	15	1	2	2	1	2	2	1	1	1	3	1	1	1	3	3	2	3	1
0	0	15	1	3	3	2	2	1	1	1	1	3	2	2	1	3	2	2	2	3
0	1	15	1	1	3	1	1	1	1	1	3	3	2	2	2	1	3	2	2	2
0	1	12	1	4	3	2	2	2	1	1	1	2	2	1	2	3	3	2	1	3
0	0	15	1	1	3	3	1	1	1	1	1	2	3	1	2	3	2	2	2	1
0	1	12	0	2	3	3	1	1	1	3	1	2	2	1	2	3	1	2	1	1
0	0	15	1	1	1	3	1	1	1	1	1	2	1	1	1	2	2	3	1	1
0	0	13	1	1	3	3	1	2	2	3	1	3	3	1	1	3	2	2	3	1
0	1	13	1	2	3	2	1	3	1	1	2	3	1	3	1	2	3	2	2	1
0	0	14	0	2	3	3	2	2	1	1	2	2	3	2	1	2	2	2	1	2
0	0	15	1	1	1	2	1	1	1	1	3	2	2	2	1	3	1	2	2	2
0	1	15	1	3	1	3	3	3	1	1	2	2	1	2	1	1	2	3	2	1
0	1	12	1	1	3	2	1	1	1	1	2	2	1	1	2	3	3	2	2	1
0	1	15	1	2	2	2	1	1	1	1	1	3	1	1	2	3	3	3	2	2
0	0	15	1	4	3	1	1	1	1	1	1	3	2	1	1	2	2	2	2	1
0	1	14	1	1	1	3	1	1	1	1	1	3	1	2	1	3	2	3	1	1
0	1	15	0	1	3	1	1	1	1	1	1	2	1	1	1	2	3	3	3	2
0	0	15	0	2	3	3	2	1	1	1	3	3	1	2	1	3	1	2	2	1
0	1	15	0	2	2	3	3	2	1	2	1	3	2	1	1	2	2	2	2	1
0	0	15	1	1	3	3	1	1	1	1	3	2	1	1	2	3	3	1	2	1
0	0	15	0	4	3	3	1	3	1	1	3	3	2	1	2	3	2	2	2	1
0	1	12	1	4	1	3	3	2	1	1	2	2	1	1	1	3	3	2	2	1
0	0	12	0	4	1	1	1	1	1	1	2	2	1	2	1	2	2	2	2	2
0	0	12	0	3	1	3	1	1	1	2	2	2	1	2	1	1	1	2	2	1
0	0	14	1	1	2	2	1	1	1	1	1	3	1	3	3	3	2	2	2	1
0	0	14	0	3	3	3	3	1	1	1	1	2	1	2	2	3	3	2	2	3
0	1	14	1	4	1	1	1	1	1	1	2	2	1	2	2	3	2	2	3	1
0	0	15	0	3	2	2	1	2	1	1	3	3	1	2	3	3	2	1	2	1
0	0	14	1	2	3	1	1	1	1	1	2	1	1	1	2	1	2	2	2	1
0	0	15	1	3	1	3	3	1	1	1	1	2	1	2	1	3	3	3	2	1
0	0	15	0	1	2	1	3	1	1	1	3	3	1	3	1	3	3	2	3	1
0	0	14	1	3	2	1	1	2	1	1	3	3	2	2	2	2	2	3	3	1
0	1	14	0	2	3	3	1	2	1	1	1	2	1	1	2	3	3	3	2	1
0	1	13	1	1	2	2	1	1	1	2	3	2	1	1	3	2	2	2	2	1
0	0	13	0	2	3	3	1	3	1	1	1	2	1	3	2	3	2	2	3	3
0	1	12	1	1	1	3	1	1	1	1	2	1	2	2	1	3	2	3	2	1
0	0	14	1	1	1	3	2	1	1	1	3	2	1	2	1	3	3	3	2	1
0	1	12	0	2	2	1	1	3	1	1	2	3	1	1	2	3	3	2	2	1
0	0	15	0	2	1	3	2	1	1	1	1	2	1	2	3	2	2	3	1	1
0	1	12	1	1	3	3	1	1	1	2	2	3	1	2	2	3	2	3	3	1
0	0	15	0	1	2	3	1	3	1	1	2	2	1	1	1	3	2	2	1	1
0	0	13	1	3	1	2	1	2	1	1	1	2	1	1	1	3	1	2	2	1
0	0	13	1	2	3	1	1	2	1	1	1	2	1	2	3	2	3	3	1	1
0	0	12	0	1	2	2	2	3	2	1	1	3	1	1	2	2	2	2	2	1
0	1	15	1	2	1	3	2	1	1	1	1	3	1	1	2	1	3	2	3	1
0	1	15	1	2	2	3	1	1	1	1	1	2	1	1	1	3	3	2	1	1
0	1	14	1	2	3	3	3	1	1	1	1	2	2	1	1	3	2	1	2	1
0	0	14	0	1	3	3	1	1	1	1	1	3	2	2	1	3	2	2	2	1
0	0	14	1	2	1	3	1	1	1	1	2	2	1	1	1	3	2	2	1	1
0	0	15	1	2	2	3	1	3	1	1	1	2	1	2	2	3	3	2	2	1
0	1	12	1	4	2	3	1	3	1	1	1	3	1	2	3	2	2	3	1	1
0	0	13	1	1	2	1	1	3	1	1	3	3	1	2	2	3	3	2	1	1
0	1	13	0	2	3	3	2	3	1	1	2	2	2	1	2	2	2	2	2	1
0	0	12	0	1	1	1	1	2	1	3	2	2	1	1	2	3	3	2	3	1
0	1	13	1	3	3	3	1	3	1	1	2	2	1	1	2	3	2	3	2	1
0	0	12	0	2	3	1	3	2	1	1	2	1	1	1	1	3	1	2	2	2
0	0	13	0	1	2	3	1	1	1	1	1	3	2	1	1	3	2	1	3	1
0	1	15	1	2	3	2	1	1	1	1	2	3	1	2	3	3	1	1	3	1
0	0	12	1	1	2	1	2	1	1	1	1	2	1	1	2	3	3	2	2	1
0	1	13	1	1	2	1	3	2	1	1	1	3	3	1	2	3	1	2	2	2
0	0	14	1	2	3	2	1	2	2	1	2	2	1	1	2	3	1	3	3	1
0	0	13	1	2	1	1	1	1	1	1	3	2	2	1	1	3	2	3	2	1
0	1	14	1	1	2	3	1	2	1	1	2	2	1	2	2	2	3	2	2	3
0	1	15	0	1	2	3	1	1	1	1	3	2	1	2	1	3	1	2	2	1
0	0	12	1	4	2	3	1	1	1	3	1	3	2	2	1	3	1	3	2	3
0	0	15	1	2	3	2	1	1	1	1	1	2	1	2	1	2	2	3	3	1
0	0	14	0	1	1	3	1	2	1	1	1	2	1	1	1	2	2	3	2	1
0	0	15	1	2	3	3	3	3	1	1	1	1	1	1	2	3	2	2	2	2
0	1	13	0	2	3	3	1	3	1	1	3	2	3	1	3	2	2	2	2	1
0	0	14	0	4	1	2	1	3	1	1	2	2	2	2	3	3	3	3	2	1
0	1	15	1	3	3	2	2	2	1	3	1	3	2	2	2	2	3	2	2	1
0	0	15	1	2	1	3	2	2	1	1	1	3	1	1	2	3	1	3	1	2
0	1	14	0	1	3	3	2	2	1	1	1	2	1	2	1	3	2	3	3	1
0	0	13	1	1	2	1	1	1	1	1	1	2	1	3	2	3	3	3	2	1
0	1	15	0	1	3	3	1	1	1	1	3	2	1	2	2	3	1	2	2	1
0	1	14	0	1	1	3	3	3	1	1	2	2	2	2	2	3	3	2	2	2
0	0	15	1	1	1	3	2	1	1	1	1	2	2	1	1	1	2	3	3	1
0	0	14	1	2	1	1	1	1	1	1	2	3	3	1	1	3	2	2	2	1
0	1	15	1	2	3	3	1	1	1	1	2	2	2	2	3	3	3	3	2	2
0	0	12	1	1	3	3	2	1	1	3	2	3	3	2	1	2	1	2	2	1
0	0	14	1	1	3	1	3	1	1	1	2	3	1	2	1	3	2	2	3	1
0	0	15	0	2	2	1	1	2	1	1	1	2	1	3	1	3	1	2	3	2
0	1	12	0	1	1	1	1	2	1	2	1	2	2	2	1	3	3	2	2	3
0	0	13	0	2	1	2	1	2	1	1	2	2	1	1	1	3	3	2	2	1
0	0	14	0	1	2	2	1	1	1	3	1	3	1	1	2	3	2	2	3	1
0	0	12	1	1	2	2	1	3	1	1	1	2	1	1	1	3	2	2	1	1
0	0	15	0	1	3	2	2	1	1	3	1	2	2	2	1	3	2	3	3	1
0	0	14	1	1	3	3	2	1	1	1	2	2	2	1	2	2	2	2	2	1
0	1	14	1	3	1	3	1	1	1	1	1	3	1	2	2	3	2	2	2	1
0	1	15	1	1	2	2	2	1	1	1	1	2	1	1	3	3	2	2	2	1
0	1	13	1	2	3	3	3	3	1	1	1	3	1	2	1	2	2	1	1	2
0	0	13	0	1	2	1	1	1	1	1	1	2	2	2	1	3	3	1	2	3
0	1	14	1	1	1	3	1	3	1	1	3	2	2	1	2	3	2	2	2	2
0	0	15	1	2	2	3	1	3	1	2	2	2	1	1	3	1	3	3	1	2
0	0	13	1	2	2	2	1	2	1	1	1	3	1	2	1	3	1	2	1	1
0	0	14	1	1	1	3	1	1	1	1	2	2	2	2	2	3	2	3	2	2
0	0	12	1	2	3	2	2	1	1	1	1	2	1	2	2	3	2	3	2	1
0	1	15	1	2	2	3	1	2	1	1	3	1	2	2	2	3	3	3	2	1
0	0	12	1	1	1	2	1	1	1	1	1	2	1	2	3	2	2	2	2	3
0	0	15	0	2	2	3	1	1	1	1	1	2	1	2	2	3	1	1	1	1
0	1	13	1	2	1	3	1	2	1	1	2	2	1	2	1	3	2	3	3	1
0	1	14	1	2	3	2	1	1	1	1	3	2	1	1	2	2	2	2	2	3
0	1	15	1	4	1	3	1	1	1	1	1	2	1	3	2	2	1	2	2	1
0	1	13	0	1	2	1	1	1	1	3	2	2	1	3	1	1	2	2	3	1
0	0	13	1	4	3	2	1	1	1	2	2	1	1	1	1	3	1	2	3	1
0	1	13	1	1	3	1	1	1	1	1	2	2	2	1	3	3	3	3	2	2
0	0	15	1	1	1	1	1	3	1	1	3	3	1	1	1	3	2	2	1	1
0	0	14	0	2	2	1	1	1	1	1	3	2	2	3	2	3	3	3	2	1
0	0	14	0	4	2	2	2	3	1	1	1	2	2	2	1	3	1	2	1	3
0	0	12	1	3	2	3	1	1	1	1	1	2	1	2	2	3	1	2	2	1
0	0	12	1	2	3	1	1	1	1	1	3	2	2	1	2	3	3	2	3	1
0	0	13	0	1	3	2	1	1	1	3	2	2	1	1	1	3	1	1	2	3
0	0	14	1	3	3	2	1	1	1	1	2	3	1	1	3	1	3	2	2	1
0	1	12	0	1	3	2	1	2	1	2	1	2	1	3	1	2	2	2	2	1
0	0	12	0	2	3	3	2	1	1	2	3	2	1	2	2	3	1	3	3	3
0	1	15	1	2	3	3	2	1	1	1	2	3	1	1	1	3	2	2	2	1
0	0	13	0	1	3	3	2	3	1	1	2	3	1	2	2	1	1	2	2	1
0	1	14	1	1	3	2	1	1	1	1	3	2	2	1	1	1	2	2	3	1
0	1	15	1	3	3	3	1	2	1	1	3	2	1	2	1	3	2	2	2	2
0	1	15	1	1	3	1	1	3	1	1	2	2	1	1	3	1	3	2	2	2
0	0	12	1	2	3	3	1	1	1	1	2	1	1	2	1	2	1	2	2	1
0	1	15	0	1	3	2	1	3	1	1	1	2	1	1	1	2	2	2	1	1
0	0	15	0	2	1	2	1	2	1	1	1	2	1	3	1	3	2	2	1	1
0	0	15	0	1	2	3	1	1	1	1	2	2	2	1	2	3	2	2	2	2
0	0	13	1	1	2	1	1	1	1	1	2	2	1	1	1	3	3	2	2	2
0	0	15	1	2	2	1	1	1	1	1	2	2	1	1	1	3	3	2	1	1
0	0	13	0	2	2	1	1	1	1	1	1	2	1	2	1	2	3	2	2	2
0	0	12	1	1	3	3	2	2	1	1	1	2	1	2	1	3	2	3	2	1
0	0	14	1	2	3	3	1	1	1	1	1	3	1	1	2	2	2	3	2	2
0	1	14	1	2	1	3	2	2	1	1	3	3	2	2	2	2	2	2	2	1
0	0	15	1	2	2	3	2	3	1	1	2	3	1	1	3	3	3	3	2	1
0	0	15	0	2	2	3	1	1	1	1	1	2	3	1	3	3	2	2	2	1
0	0	15	1	2	2	3	2	1	1	1	3	2	2	1	1	2	2	3	1	2
0	1	15	1	4	3	2	1	1	1	1	1	2	2	1	3	3	2	2	1	2
0	1	15	0	2	2	2	1	1	1	1	2	2	1	2	2	3	2	2	3	1
0	1	15	1	2	2	3	1	3	1	1	1	3	2	2	1	3	3	2	2	1
0	0	13	0	2	3	3	1	1	1	1	3	2	1	3	3	3	1	3	1	3
0	0	13	1	1	3	1	2	3	1	1	2	2	3	1	1	3	1	2	2	3
0	0	15	1	4	2	3	2	1	1	1	1	3	1	1	3	3	2	2	2	2
0	0	13	1	1	3	2	2	1	1	1	2	3	1	1	1	1	2	2	2	1
0	1	15	0	2	3	3	2	1	2	1	2	2	2	1	2	3	3	2	3	1
0	1	13	1	2	1	3	1	3	1	1	2	3	1	2	2	2	1	3	2	1
0	1	15	0	3	2	2	1	1	1	1	2	2	1	2	1	3	2	1	1	1
0	1	13	1	1	2	3	1	3	1	3	1	1	1	2	1	3	2	2	2	2
0	0	14	0	2	3	3	1	2	1	1	1	3	3	1	2	1	3	3	2	1
0	1	14	1	2	1	1	1	3	2	2	2	3	2	2	3	3	3	3	3	1
0	1	13	0	1	1	1	1	1	1	1	2	2	1	2	3	1	2	2	2	1
0	1	15	1	2	3	3	1	3	1	1	1	2	1	2	1	3	2	2	3	3
0	1	15	1	1	1	3	1	2	1	1	2	2	1	2	3	3	3	2	2	1
0	1	14	1	1	3	1	1	1	1	1	1	2	2	1	2	1	3	2	2	1
0	0	13	1	2	1	1	1	2	1	1	3	2	1	2	2	3	3	3	2	1
0	1	12	0	2	2	1	1	1	1	3	2	2	1	2	2	3	2	1	1	2
0	1	13	1	3	1	3	3	2	1	1	1	3	2	3	1	3	3	3	3	1
0	1	15	1	2	1	1	1	1	1	1	2	2	1	1	1	3	2	2	2	1
0	1	12	1	2	3	3	1	1	2	1	3	3	1	1	3	2	2	2	2	1
0	0	13	1	1	3	1	2	1	1	2	2	2	1	1	2	3	2	2	2	1
0	0	15	1	4	3	3	1	1	1	2	3	2	1	1	2	3	2	2	3	3
0	1	14	1	1	3	3	2	1	1	1	2	2	1	1	2	3	1	2	3	3
0	0	12	0	1	3	3	2	3	1	1	3	2	1	3	2	2	1	2	2	1
0	0	15	1	2	3	3	1	2	1	1	2	2	1	2	1	3	3	3	2	1
0	1	14	1	3	3	3	1	1	1	1	1	3	1	3	2	1	3	1	2	1
0	1	15	1	2	1	2	1	2	1	1	3	2	3	2	1	2	3	2	2	1
0	0	14	1	1	3	3	1	1	1	1	1	2	2	3	1	3	2	1	1	1
0	1	12	0	2	3	3	1	2	1	1	3	2	2	2	3	3	3	2	2	2
0	0	12	0	2	3	1	1	2	1	1	3	3	1	2	2	3	3	3	2	1
0	1	14	1	1	2	3	1	3	1	1	3	3	3	2	1	3	2	3	2	2
0	0	13	0	3	3	3	1	2	1	1	3	2	3	1	2	3	3	3	2	1
0	0	12	1	2	3	3	2	1	1	3	2	2	1	2	3	3	2	2	3	2
0	0	12	0	1	2	3	1	1	1	1	1	3	1	1	1	3	2	3	1	2
0	0	13	1	1	2	2	1	2	1	3	3	2	3	1	1	3	2	1	2	2
0	1	13	1	1	3	2	2	3	1	1	3	1	1	2	3	3	2	3	2	1
0	1	14	1	4	3	3	2	1	1	1	1	2	2	2	2	3	2	3	3	3
0	0	15	0	2	2	1	1	1	1	1	1	2	1	2	2	2	2	2	2	1
0	1	12	1	4	3	3	2	1	1	1	2	3	2	2	2	2	2	2	1	3
0	1	12	1	1	2	3	1	1	1	1	1	2	1	1	3	3	1	1	2	3
0	0	13	0	1	3	3	2	1	1	1	1	3	1	1	1	3	2	2	2	1
0	0	14	0	4	3	3	1	1	1	1	2	3	1	1	1	2	2	3	3	2
0	0	12	1	3	2	1	1	3	1	1	1	2	3	1	2	3	1	2	2	1
0	0	12	1	4	2	3	1	2	1	1	3	2	1	1	1	3	2	2	2	3
0	0	14	1	2	3	3	1	2	1	1	3	1	1	1	2	3	1	2	2	1
0	1	15	0	2	3	2	1	1	1	1	3	2	1	1	3	3	2	3	2	1
0	0	15	1	1	3	3	1	1	1	1	1	3	2	2	1	3	3	3	1	3
0	1	12	0	1	3	3	1	3	1	1	3	2	2	3	1	3	2	2	2	2
0	1	12	1	2	3	3	2	2	1	1	1	2	1	2	2	3	3	2	2	1
0	0	13	1	1	3	3	1	1	1	1	3	1	2	2	2	3	2	2	2	2
0	0	12	1	3	3	3	2	2	1	3	2	2	1	1	1	3	3	1	3	2
0	0	14	1	2	2	3	1	1	1	1	1	2	2	1	1	3	1	3	2	1
0	0	15	1	2	3	1	1	1	1	2	2	2	1	1	3	3	3	2	3	2
0	0	12	0	2	2	3	1	1	1	2	1	2	1	1	2	3	3	2	1	1
0	0	14	1	2	3	3	1	1	1	2	1	2	1	2	1	3	3	2	2	1
0	1	15	0	1	3	3	1	1	1	1	1	2	1	1	1	3	1	1	3	3
0	1	12	0	4	2	3	1	1	1	1	1	3	2	1	3	3	2	1	2	1
0	1	14	0	1	3	3	1	2	1	1	2	3	2	1	1	3	1	2	2	1
0	1	13	0	2	2	1	1	2	1	1	1	3	1	1	2	3	3	2	2	2
0	0	12	1	1	3	2	2	1	1	1	2	2	1	1	2	3	2	3	2	1
0	0	14	1	4	2	3	1	1	1	1	2	2	1	2	1	3	3	2	2	1
0	1	14	0	4	3	3	1	1	1	1	2	2	2	2	3	3	2	2	2	3
0	1	12	1	2	3	3	1	1	1	1	2	2	2	2	2	1	3	3	2	2
0	0	15	1	3	3	3	2	1	1	1	3	3	1	1	2	3	2	2	2	1
0	1	12	1	1	1	2	2	1	1	1	3	2	1	1	3	3	2	1	2	2
0	0	15	1	2	3	1	1	2	1	1	2	2	1	2	2	3	2	2	2	1
0	0	13	0	1	2	2	1	3	1	1	1	3	2	1	1	2	2	3	1	1
0	0	13	1	1	3	1	1	3	1	1	3	3	1	1	1	3	2	2	1	1
0	1	12	0	1	3	2	1	3	1	1	3	2	1	3	1	3	2	2	2	3
0	1	13	1	2	1	3	1	3	1	1	1	3	2	1	1	2	1	1	2	2
0	1	12	0	1	2	3	1	1	1	1	1	3	1	1	1	3	2	2	2	1
0	1	15	1	2	2	2	1	2	1	1	1	2	2	2	1	3	3	2	3	1
0	1	15	0	3	2	3	2	1	1	1	2	3	1	1	2	3	1	2	2	1
0	1	14	1	3	2	2	1	3	1	3	1	2	1	3	1	3	3	2	2	1
0	0	14	1	1	2	2	1	1	1	1	2	2	1	2	1	3	2	3	2	1
0	0	12	1	3	3	3	2	3	1	1	2	3	1	3	1	3	1	3	2	1
0	0	12	0	2	3	3	1	1	1	1	1	2	1	1	2	2	3	2	2	1
0	1	13	0	2	1	3	1	3	1	1	2	3	1	3	2	2	1	3	1	1
0	0	13	0	2	1	2	3	2	1	3	3	2	1	1	1	2	3	2	2	1
0	0	15	1	4	3	3	1	3	1	1	1	3	1	1	1	3	2	2	2	2
0	1	15	1	2	3	2	2	1	1	1	2	2	1	1	3	3	2	2	3	1
0	0	15	1	2	3	3	1	1	1	1	3	3	1	1	1	3	1	3	2	1
0	0	14	1	2	3	1	2	1	1	1	1	2	1	3	1	2	2	2	2	2
0	1	12	0	2	3	1	1	3	1	1	1	2	2	2	3	2	2	3	2	1
0	0	12	1	2	2	2	2	3	1	1	1	3	2	1	3	3	1	3	2	1
0	1	13	1	2	3	1	1	3	1	1	3	2	1	1	1	2	3	2	2	1
0	1	13	1	3	3	3	1	2	1	1	1	1	1	1	1	3	1	2	1	1
0	1	14	0	1	1	3	1	1	1	1	1	3	1	3	2	3	2	2	2	1
0	0	14	1	2	1	3	1	1	2	1	1	3	2	2	1	3	3	2	3	3
0	0	15	0	1	2	2	1	3	1	1	3	2	3	2	1	3	1	1	2	1
0	0	14	0	2	3	3	1	1	1	1	1	3	1	2	2	3	2	2	2	1
0	1	14	0	2	2	3	1	1	1	1	2	2	1	2	2	3	3	2	2	2
0	0	15	0	4	3	3	1	1	1	1	1	1	1	1	1	3	1	2	3	1
0	1	13	0	2	2	2	1	1	1	1	3	2	2	1	1	2	2	3	2	1
0	0	12	1	1	3	2	1	1	1	2	1	2	1	2	3	2	2	2	2	1
0	1	12	1	2	3	2	1	1	1	1	1	2	1	1	2	3	2	1	2	3
0	1	13	1	2	3	3	2	3	1	1	3	2	1	2	2	3	2	2	3	1
0	1	14	0	1	3	3	1	1	1	1	3	2	1	2	1	3	2	2	2	1
0	0	13	1	1	2	3	1	3	1	1	2	2	1	1	2	3	1	2	2	2
0	0	14	1	3	3	3	1	2	1	3	1	2	1	1	3	3	2	3	3	1
0	1	14	1	2	3	2	2	3	1	1	1	2	1	1	2	3	2	1	2	1
0	1	14	0	3	3	2	1	3	1	1	2	3	1	2	1	2	2	2	2	1
0	0	14	1	2	3	3	1	2	1	1	1	3	2	1	3	3	2	2	2	1
0	0	15	0	1	3	2	1	3	1	1	3	2	1	1	3	2	2	2	3	1
0	1	15	1	1	3	2	1	1	1	3	1	3	3	1	1	2	2	2	2	3
0	0	15	0	1	2	1	1	1	1	1	1	3	1	3	1	3	2	2	2	3
0	1	14	0	4	1	1	2	2	1	1	2	2	1	2	1	3	3	3	3	1
0	0	15	0	2	2	2	2	1	1	1	3	3	1	1	1	3	2	2	2	1
0	1	13	1	4	3	2	1	1	1	1	2	2	1	1	2	3	2	2	2	1
0	0	14	0	2	3	3	2	1	1	3	1	2	1	1	1	3	1	2	3	1
0	1	13	1	1	3	3	1	1	1	1	1	2	2	1	1	1	3	2	1	2
0	0	13	0	3	3	3	2	1	1	1	1	2	1	1	1	2	1	3	2	2
0	1	12	1	2	2	3	1	1	1	1	3	3	1	2	1	3	2	2	2	1
0	1	12	1	2	3	2	1	1	1	1	2	2	1	1	1	3	3	3	2	1
0	1	14	1	1	1	2	1	2	1	1	2	2	1	2	1	3	1	2	1	1
0	1	15	1	2	3	3	2	2	1	1	1	2	2	3	2	1	3	2	2	1
0	0	14	0	1	3	2	1	3	1	1	1	2	1	2	1	3	1	3	1	1
0	0	13	1	1	2	3	1	1	1	3	3	2	1	1	3	1	1	3	2	1
0	1	14	1	1	2	3	1	3	1	1	1	2	1	1	3	3	3	2	1	3
0	0	13	1	1	2	2	1	2	1	1	3	2	3	1	1	3	3	3	2	2
0	1	15	1	4	3	3	3	1	1	1	2	2	1	2	3	3	1	2	3	2
0	1	14	0	3	3	3	1	1	1	1	2	3	2	1	2	3	3	3	1	1
0	1	14	1	3	1	3	1	1	1	3	1	2	1	1	1	3	3	3	1	2
0	1	13	1	1	3	1	2	2	1	1	1	2	1	1	2	2	3	2	1	1
0	0	15	1	2	2	3	2	1	1	1	2	2	1	2	3	3	3	2	3	1
0	1	14	0	1	1	3	3	1	2	1	3	2	2	2	1	3	2	2	3	1
0	1	15	1	1	2	1	1	2	1	1	2	3	2	2	1	1	2	2	2	1
0	0	14	1	1	1	2	2	1	1	1	2	2	2	1	2	2	2	2	2	1
0	1	14	1	3	3	1	2	1	1	3	2	2	1	1	1	1	2	2	3	1
0	1	12	0	3	2	1	1	3	1	1	1	2	2	1	1	3	2	3	2	3
0	1	13	0	2	3	2	1	3	1	1	1	2	1	1	3	3	3	2	2	3
0	1	14	1	1	3	2	1	1	1	1	1	2	1	1	2	3	2	2	2	2
0	0	12	1	1	3	2	1	2	1	1	1	2	1	2	2	2	3	2	2	2
0	0	15	0	2	3	3	3	1	1	1	3	3	1	1	1	2	3	1	2	2
0	1	14	1	1	2	1	1	1	1	1	3	2	3	2	2	2	2	3	2	1
0	0	12	1	3	2	2	1	3	1	1	2	3	1	2	2	3	2	2	2	2
0	0	14	0	1	1	2	1	1	1	1	1	3	2	3	3	1	2	2	2	1
0	0	12	1	4	3	2	1	1	1	1	3	2	2	2	2	2	2	3	2	1
0	0	12	1	1	2	3	1	1	1	1	2	1	1	2	2	3	1	2	3	1
0	0	14	1	2	2	3	1	2	1	1	1	2	1	1	2	2	2	3	1	2
0	0	13	0	3	3	3	1	1	1	1	3	2	1	1	1	3	2	1	2	2
0	0	14	1	2	1	2	1	3	1	1	1	2	1	1	2	2	3	2	1	1
0	0	12	1	1	3	3		2	1	1	1	3	1	1	1	3	3	2	3	1
0	0	13	1	4	3	3	1	1	1	1	1	2	2	2	1	3	2	2	3	3
0	0	13	1	3	2	1	2	3	1	1	2	2	1	2	1	3	3	3	3	1
0	1	13	1	2	3	3	2	1	1	1	1	2	1	1	2	3	3	1	1	3
0	0	12	0	2	2	1	1	1	1	2	3	2	2	2	1	2	3	3	3	1
0	1	14	0	2	1	3	1	1	1	1	3	3	1	2	1	3	3	2	2	2
0	1	12	1	2	3	3	1	2	1	1	1	2	2	1	1	3	2	1	2	3
0	1	13	1	2	2	1	2	1	1	1	1	3	2	2	3	2	1	2	2	1
0	0	14	1	2	3	1	1	1	1	1	1	2	1	2	1	3	3	3	2	1
0	1	15	1	2	3	3	2	1	1	3	1	3	2	3	1	2	1	2	2	1
0	1	12	1	1	3	3	1	2	1	1	1	2	1	3	1	3	1	2	3	2
0	0	15	1	2	2	3	1	3	1	1	2	3	2	1	2	1	3	1	2	1
0	1	15	1	3	3	1	1	3	1	1	2	3	2	1	2	2	2	3	2	1
0	1	12	0	2	3	3	1	1	1	1	3	2	2	2	1	2	2	3	2	1
0	0	15	0	2	1	3	1	1	1	1	3	3	1	1	2	3	2	2	3	1
0	0	13	1	1	1	2	1	1	1	1	2	3	1	2	2	1	1	1	2	1
0	0	14	1	2	1	2	1	2	1	1	2	2	1	2	2	3	2	2	2	1
0	1	15	1	1	1	3	1	1	1	1	2	3	1	1	2	3	2	1	2	2
0	0	12	0	1	1	3	1	1	1	1	1	2	2	2	3	3	3	2	2	2
0	1	15	1	1	3	2	1	3	1	1	1	2	2	3	3	3	2	2	3	1
0	0	13	1	1	3	2	1	1	1	1	1	2	2	2	1	3	1	2	3	2
0	0	15	0	1	3	2	1	2	1	1	2	3	1	2	3	3	1	1	1	3
0	0	14	1	2	3	3	1	2	1	1	1	2	2	2	2	3	1	2	2	2
0	1	15	1	1	3	3	1	3	1	1	3	3	1	3	2	3	2	1	3	1
0	1	12	0	2	2	3	1	1	1	3	1	1	1	1	1	3	1	2	1	1
0	0	12	1	1	3	1	1	3	1	1	1	2	2	2	2	3	2	1	1	2
0	1	13	1	1	2	3	1	1	1	2	3	3	2	1	1	3	2	2	2	2
0	0	15	0	2	2	1	2	1	1	1	3	3	1	1	3	3	2	3	2	1
0	1	13	0	2	3	3	1	1	1	1	3	3	1	2	1	2	3	2	2	1
0	0	14	1	1	1	2	3	1	1	1	1	3	1	2	1	3	1	3	3	1
0	1	12	1	1	2	2	1	1	1	1	1	3	3	1	2	2	2	2	2	2
0	0	15	0	1	3	2	1	2	1	1	1	2	1	3	1	3	1	2	2	1
0	1	14	0	1	3	3	2	2	1	1	2	2	3	1	1	3	2	3	1	2
0	1	12	0	4	3	2	1	3	1	1	1	2	1	1	1	3	2	1	2	2
0	0	12	1	2	1	1	2	2	1	1	3	3	1	2	1	3	1	2	2	1
0	0	14	0	4	2	2	1	1	1	1	1	1	1	2	2	3	3	2	1	2
0	1	12	1	3	3	3	1	1	1	1	3	3	2	1	2	3	1	2	2	1
0	1	13	1	1	3	1	1	3	1	2	2	2	1	2	2	3	2	2	2	1
0	1	13	1	2	2	3	2	1	1	1	2	2	1	1	1	3	3	2	2	2
0	0	14	1	3	3	2	2	1	1	1	1	3	1	1	1	2	2	3	2	3
0	0	14	1	2	1	2	1	1	1	1	1	3	2	2	2	3	1	2	1	1
0	0	13	1	1	3	1	1	2	1	1	3	3	1	1	2	2	1	2	2	1
0	0	14	1	2	1	2	1	3	1	1	1	2	2	1	2	3	2	3	2	1
0	1	15	1	1	3	1	1	2	1	1	1	2	1	2	3	3	2	3	2	1
0	0	13	1	2	2	3	1	1	1	1	1	2	1	1	1	2	3	2	2	1
0	1	12	1	2	3	1	2	1	1	1	2	3	1	2	3	2	2	2	2	1
0	0	13	1	3	2	1	1	1	1	1	1	2	1	1	2	2	3	2	2	2
0	0	12	1	1	1	2	1	1	1	1	2	1	2	3	1	3	2	3	2	2
0	0	13	1	2	2	2	1	1	1	1	2	2	1	1	2	3	1	1	1	2
0	0	14	1	1	2	3	1	1	1	3	1	2	2	2	2	3	2	2	2	2
0	0	12	1	2	3	3	1	3	1	1	1	2	2	1	3	1	2	1	2	1
0	1	12	0	3	2	3	2	3	1	1	2	2	1	1	1	3	3	2	2	2
0	1	15	1	2	2	3	1	1	1	1	2	1	1	2	1	3	2	3	2	1
0	1	15	0	4	3	1	3	2	1	1	2	2	1	1	2	3	2	2	2	1
0	1	15	0	2	3	2	2	2	1	2	1	2	1	2	2	3	3	3	3	2
0	1	14	0	1	3	1	1	1	1	1	3	2	1	1	2	3	1	2	1	1
0	1	15	0	3	1	3	1	1	1	1	1	2	1	1	2	3	3	2	1	2
0	1	12	0	2	3	1	1	3	1	1	3	3	1	2	1	3	3	2	2	1
0	0	14	1	1	2	1	2	1	1	1	1	2	1	2	1	2	2	3	3	1
0	0	12	1	2	3	1	1	3	1	3	1	2	1	3	1	3	3	3	3	1
0	0	13	1	2	2	1	1	1	1	2	3	3	1	2	2	3	1	1	2	1
0	1	15	0	2	3	2	1	1	1	1	2	2	1	3	3	3	3	3	1	1
0	1	14	1	2	2	3	3	1	1	1	2	2	1	1	2	3	3	2	2	1
0	1	15	1	4	1	1	1	3	1	1	1	2	1	2	1	3	2	3	3	3
0	0	13	0	2	3	2	2	3	1	1	1	3	1	2	2	2	3	2	1	3
0	0	15	0	1	3	1	2	1	1	1	2	2	1	1	1	2	3	2	3	1
0	0	12	1	1	3	2	2	3	1	1	2	3	3	2	1	2	3	3	3	1
0	1	13	1	2	2	3	1	3	1	1	1	2	1	1	3	3	3	3	2	1
0	1	14	0	2	2	1	1	1	1	1	2	2	2	2	1	3	2	2	2	2
0	0	13	0	2	2	3	1	2	1	1	2	1	1	2	2	3	3	2	3	2
0	1	15	1	2	3	2	1	2	1	2	2	2	1	2	2	2	3	1	2	1
0	1	13	0	2	1	2	2	1	1	1	1	2	2	2	1	2	1	3	1	1
0	0	15	1	1	3	2	1	3	1	1	3	2	1	2	3	3	2	3	1	1
0	1	14	0	1	1	3	1	1	1	1	1	1	1	1	1	1	2	2	2	1
0	1	15	0	4	3	2	1	1	1	2	3	3	1	1	2	2	3	2	2	3
0	0	13	1	2	3	3	2	1	1	1	2	2	3	2	2	3	1	1	1	1
0	1	15	1	2	3	3	1	1	1	1	3	3	1	1	1	2	1	1	2	2
0	0	12	0	2	3	1	1	1	1	1	1	2	1	2	3	2	1	2	3	1
0	0	12	0	3	3	1	1	1	1	1	2	3	1	3	2	2	3	2	2	1
0	1	14	1	1	3	3	1	2	2	1	2	2	2	3	2	1	2	2	2	1
0	1	15	1	2	3	3	2	3	1	1	1	3	2	1	1	3	2	2	2	1
0	1	14	1	2	2	3	1	2	1	1	2	3	1	2	1	3	3	2	3	1
0	0	13	1	1	1	1	1	1	1	1	2	1	1	1	1	1	2	1	3	1
0	1	14	1	2	3	2	1	1	1	1	2	3	1	2	1	3	3	3	2	1
0	0	13	0	2	3	3	2	1	1	1	1	3	1	1	3	3	1	2	2	1
0	1	15	0	2	2	3	2	1	1	1	3	3	2	1	2	3	2	2	2	3
0	0	15	0	1	3	1	2	1	1	1	2	2	1	1	3	3	3	3	2	1
0	1	14	0	4	3	3	1	1	1	2	1	1	1	2	2	3	1	3	2	1
0	0	12	1	3	1	3	1	2	1	3	1	2	3	1	1	3	2	2	1	1
0	1	12	0	2	2	2	1	2	1	1	1	3	1	2	2	3	1	2	3	1
0	1	13	0	1	3	2	1	2	1	1	2	2	3	2	2	3	3	2	2	1
0	0	13	1	1	1	1	2	1	1	1	1	2	2	2	2	2	3	2	2	3
0	1	14	0	1	3	1	1	1	2	2	1	3	1	1	1	3	2	1	2	1
0	1	15	0	1	3	3	1	1	1	1	1	3	1	1	2	3	2	2	3	1
0	0	14	1	2	2	1	1	1	1	1	2	2	1	2	1	1	2	2	3	1
0	1	12	0	4	2	2	1	2	1	1	1	1	1	1	1	2	1	2	2	1
0	0	12	1	2	3	2	1	1	1	1	1	2	1	2	2	2	2	3	2	1
0	1	13	0	2	3	3	1	1	1	1	3	2	1	2	1	1	2	3	2	2
0	0	13	1	1	3	3	1	1	1	1	2	2	2	2	3	3	2	2	3	2
0	1	12	0	4	3	3	2	1	1	1	2	2	1	1	3	2	2	2	3	1
0	0	14	0	2	3	1	2	3	1	1	1	2	1	2	2	3	2	1	3	1
0	1	15	1	3	2	3	1	1	1	1	2	3	2	1	1	3	2	3	2	2
0	1	14	0	3	3	3	2	3	1	3	1	3	1	2	3	3	1	3	1	3
0	0	15	0	2	3	3	1	1	1	1	1	2	1	1	2	3	2	2	1	2
0	0	12	1	3	2	2	1	1	1	1	1	2	2	1	3	2	2	1	1	1
0	0	12	1	4	2	2	1	1	1	1	1	2	1	3	1	2	2	2	2	1
0	0	13	1	1	2	1	2	1	1	1	2	2	2	1	2	3	2	3	3	2
0	0	13	1	2	3	2	1	1	1	1	1	2	1	1	3	2	3	2	1	1
0	0	15	0	3	2	3	1	1	1	1	2	1	1	1	1	1	3	2	3	1
0	1	13	1	2	3	3	1	1	1	1	1	2	1	1	3	3	2	2	3	1
0	0	15	1	2	2	3	1	3	1	1	2	3	1	2	1	3	2	2	2	2
0	0	12	1	1	1	1	1	1	1	3	1	2	1	1	2	3	2	2	2	1
0	1	14	1	1	1	2	1	1	1	1	2	3	1	1	1	2	2	2	2	1
0	0	15	1	1	2	3	1	2	1	1	1	2	2	2	2	3	3	3	3	1
0	1	15	0	1	2	2	1	1	1	1	2	2	1	1	2	3	1	3	3	1
0	1	12	0	2	1	2	2	1	1	1	1	3	1	3	1	3	3	2	1	1
0	0	15	0	1	3	2	1	1	1	1	2	2	1	2	1	3	2	2	2	1
0	0	13	1	1	1	2	1	1	1	2	3	2	2	1	1	3	3	3	2	3
0	1	12	0	4	2	3	1	1	1	1	2	2	1	1	1	3	2	2	2	1
0	0	15	0	4	3	3	1	1	1	1	1	2	2	1	1	1	3	2	1	1
0	1	15	0	2	1	3	1	2	1	1	3	2	1	3	1	3	2	3	2	1
0	1	14	1	1	2	2	1	3	1	1	1	3	2	1	1	3	2	2	3	1
0	1	12	0	1	3	3	1	3	1	1	1	3	1	1	1	2	2	2	1	1
0	0	13	0	1	3	2	1	2	1	1	1	3	1	1	1	3	3	3	1	3
0	1	14	1	1	3	2	2	2	1	1	3	3	1	1	3	3	2	2	2	2
0	0	15	0	2	3	3	1	1	1	1	1	2	2	3	1	3	3	1	2	1
0	1	14	1	2	1	3	1	1	1	1	1	2	1	1	2	3	1	3	3	1
0	1	14	0	2	2	3	1	1	1	1	3	3	1	1	3	3	3	1	3	3
0	0	13	1	2	3	1	1	1	1	1	3	3	1	1	2	3	2	2	2	1
0	0	14	1	2	3	3	1	3	1	1	1	3	1	1	2	2	3	3	2	3
0	0	15	1	2	3	1	1	1	1	3	1	2	1	2	2	3	3	2	2	1
0	0	15	1	1	1	3	2	1	2	1	2	3	1	2	2	1	3	3	2	2
0	1	15	1	1	3	2	2	3	1	1	2	2	1	2	3	3	2	2	3	1
0	1	14	0	2	3	3	1	1	1	1	3	2	2	2	2	3	2	2	2	2
0	0	13	1	1	2	2	3	1	1	1	1	3	1	2	2	3	1	2	1	1
0	1	13	1	3	3	1	1	1	1	1	1	3	1	2	1	3	1	2	3	1
0	1	13	1	3	2	2	1	1	1	2	3	1	1	1	1	2	2	3	2	1
0	1	13	0	2	2	3	1	2	1	1	1	3	1	2	1	3	1	2	3	1
0	1	12	0	2	3	2	3	2	1	1	3	3	1	1	1	3	3	3	1	2
0	1	14	0	2	3	3	1	1	1	1	1	2	1	2	1	3	2	2	2	1
0	0	14	1	2	2	3	1	3	1	1	2	3	3	1	2	2	2	2	2	2
0	1	13	0	3	3	3	1	1	1	1	1	3	2	1	1	2	1	2	2	2
0	1	14	1	4	3	3	1	1	1	1	2	2	1	2	2	1	2	2	3	2
0	1	13	1	4	3	3	1	1	1	1	1	2	1	3	3	3	1	3	2	1
0	0	14	1	1	2	3	1	3	1	1	1	3	2	3	1	2	2	2	2	1
0	0	15	1	2	1	3	2	1	1	1	3	3	2	1	2	3	2	2	3	1
0	0	15	0	1	2	2	1	3	1	1	1	1	2	3	1	2	3	1	2	1
0	1	15	1	2	3	3	2	1	1	1	2	2	1	2	1	1	3	3	3	3
0	0	14	1	1	3	2	1	1	1	1	1	1	2	2	1	2	2	2	2	1
0	0	15	1	3	2	2	1	2	1	1	1	2	1	1	1	3	2	2	2	1
0	0	15	0	1	3	2	1	2	1	1	2	2	3	3	3	2	2	2	2	1
0	0	13	1	1	1	3	1	2	1	1	3	2	1	2	2	3	2	3	3	1
0	0	12	0	2	3	3	2	1	1	2	2	3	1	2	1	1	2	1	2	1
0	0	12	0	2	3	3	1	1	1	1	2	2	2	2	2	3	2	2	3	1
0	0	12	0	4	1	2	1	1	1	1	3	2	1	3	2	3	3	2	2	1
0	1	13	0	1	2	1	1	1	1	1	2	3	1	1	1	3	1	2	1	2
0	1	13	1	2	3	2	1	1	1	1	1	2	3	2	2	3	2	2	3	1
0	1	13	1	4	1	1	1	1	1	1	3	2	1	2	2	3	3	2	3	2
0	0	14	0	2	3	3	1	1	1	1	1	2	1	3	1	2	1	2	2	1
0	1	13	0	2	1	3	1	2	1	1	1	3	1	2	2	2	3	1	2	3
0	1	15	0	2	3	2	1	1	1	1	1	2	2	2	1	3	1	2	2	2
0	1	15	1	3	3	3	1	1	1	1	1	3	1	1	2	1	3	2	2	2
0	0	13	0	2	3	3	2	1	1	3	1	2	2	2	1	3	2	2	2	1
0	0	12	1	2	1	3	1	2	1	1	1	2	1	1	1	2	3	1	3	3
0	0	15	0	1	2	3	1	1	1	1	1	2	1	1	2	3	1	2	2	1
0	1	12	1	3	3	3	2	3	1	2	1	3	2	3	2	2	2	2	1	1
0	0	14	1	1	1	3	1	2	1	1	3	3	2	1	1	3	2	3	2	2
0	0	12	0	2	3	3	1	3	1	1	3	2	1	2	1	2	3	1	2	1
0	1	14	1	1	2	1	1	2	1	1	3	2	1	2	1	3	2	3	2	1
0	0	12	0	1	3	1	1	1	1	1	1	2	1	2	1	3	2	2	1	1
0	0	14	1	2	3	3	1	1	1	3	3	3	2	1	3	3	2	2	2	1
0	0	14	1	2	3	3	1	1	1	3	1	1	2	2	1	3	2	2	1	2
0	0	13	0	2	1	2	1	2	1	3	2	2	2	1	1	3	1	2	2	3
0	1	13	0	2	2	3	1	1	1	3	1	2	1	1	1	3	2	2	1	1
0	0	14	1	1	1	3	1	1	1	1	3	2	3	1	2	3	3	2	2	1
0	1	13	1	2	3	2	2	3	1	1	2	2	1	2	3	3	1	3	2	1
0	1	12	0	2	1	3	1	1	1	1	2	2	1	3	2	2	2	2	3	1
0	0	13	0	1	3	3	2	1	1	1	1	2	1	2	3	1	2	1	2	1
0	1	15	1	1	3	3	1	3	1	1	1	2	2	3	2	2	1	2	3	1
0	0	15	0	2	3	2	2	1	1	1	1	3	1	1	2	3	1	2	3	2
0	1	14	1	1	1	3	1	2	1	2	3	3	1	1	1	1	2	2	2	1
0	0	13	1	4	3	2	2	1	1	1	3	1	1	1	2	3	3	2	3	1
0	1	13	1	1	3	3	2	1	1	1	2	2	1	1	1	3	1	2	2	1
0	0	14	1	2	2	3	1	2	1	1	3	2	1	1	3	2	1	2	3	1
0	0	13	1	1	1	3	1	3	1	1	3	3	1	1	2	3	1	2	1	1
0	0	15	1	2	2	1	1	3	1	1	1	2	2	3	2	3	1	3	2	1
0	0	13	1	1	3	2	1	1	1	1	1	2	1	1	2	3	2	2	2	1
0	0	13	1	1	2	1	2	1	1	1	3	2	1	1	3	3	2	3	2	1
0	0	13	1	1	2	2	1	1	2	1	1	3	3	2	3	2	2	1	1	3
0	1	12	0	2	3	2	1	1	1	1	1	2	1	2	2	3	3	2	2	1
0	1	14	1	1	3	1	2	1	1	1	1	2	1	2	1	2	2	2	1	1
0	1	12	0	1	2	2	1	1	1	1	3	3	2	1	1	3	2	2	2	1
0	1	12	1	1	1	3	1	1	1	1	3	2	1	1	2	3	3	1	2	3
0	0	13	0	1	2	3	1	1	1	1	3	2	1	2	1	1	1	2	3	1
0	1	12	1	3	3	1	2	1	1	1	1	3	3	2	1	3	2	2	2	1
0	0	14	1	2	2	3	1	1	1	1	2	2	1	2	2	3	2	2	2	1
0	1	14	0	2	3	3	2	2	1	1	2	2	2	1	1	2	2	2	2	2
0	1	15	0	4	3	3	2	3	1	3	3	3	1	1	1	3	3	2	2	2
0	0	13	1	1	1	3	2	1	1	2	1	3	1	2	1	2	2	2	3	1
0	0	13	1	4	2	3	1	1	1	1	1	2	1	1	3	3	1	1	1	1
0	1	14	1	1	3	3	1	3	1	1	2	3	1	2	1	3	3	2	2	3
0	1	13	0	1	3	1	1	3	1	1	3	2	1	3	2	2	1	2	2	1
0	1	15	1	3	1	1	2	1	1	3	1	3	2	2	2	3	2	2	1	2
0	0	13	1	2	3	3	1	1	1	1	2	2	1	2	3	3	2	3	2	1
0	1	13	1	3	3	3	1	1	1	1	1	3	1	1	1	1	1	2	3	2
0	1	14	1	4	3	3	2	1	1	1	2	2	1	2	1	3	2	2	1	1
0	1	13	1	3	3	3	1	3	1	2	1	3	1	1	2	2	1	3	2	1
0	1	15	1	1	3	2	1	1	1	1	3	2	1	3	1	2	1	2	2	2
0	1	14	1	1	3	3	1	1	1	3	1	2	1	3	3	3	1	2	3	1
0	0	13	0	1	1	2	1	1	1	1	1	3	2	2	1	3	2	3	2	1
0	0	12	0	1	3	1	1	3	1	1	2	2	1	1	2	3	3	2	3	1
0	0	12	0	2	3	3	1	3	1	1	1	2	1	3	3	2	1	2	2	1
0	1	13	1	3	3	2	1	2	1	1	2	2	1	2	1	3	2	2	3	1
0	0	15	1	3	2	3	3	3	1	1	3	2	1	2	1	3	2	2	2	1
0	0	13	0	4	3	3	3	3	1	1	1	3	2	1	1	2	3	2	1	2
0	0	13	1	2	2	3	1	2	1	2	1	2	1	2	2	2	2	3	1	1
0	1	12	1	1	3	2	1	1	1	1	1	1	1	2	2	3	2	1	3	1
0	0	15	1	3	2	3	1	2	1	1	1	2	2	2	3	3	3	2	3	2
0	0	15	0	4	1	3	1	1	1	1	2	2	2	1	2	1	3	2	3	1
0	1	14	1	2	2	3	2	1	1	1	2	2	3	2	1	3	1	1	3	1
0	1	14	1	2	3	3	2	1	2	1	3	3	1	1	3	3	3	2	2	1
0	0	13	1	4	3	3	1	2	1	1	2	2	1	1	1	3	2	2	3	3
0	0	14	1	2	1	3	1	1	1	2	1	3	2	3	1	3	2	2	2	1
0	0	12	1	2	3	2	1	1	1	1	1	2	1	1	1	2	2	3	1	2
0	0	15	1	2	3	3	1	3	1	1	1	2	1	1	3	3	3	3	2	1
0	1	12	1	4	3	1	1	3	1	1	2	2	1	3	3	3	3	2	2	3
0	1	15	1	2	3	3	1	1	1	1	3	2	1	1	2	3	3	2	2	1
0	1	13	1	3	3	3	2	3	1	1	3	3	3	1	3	1	2	2	2	1
0	1	15	0	2	3	1	2	3	1	1	2	2	1	2	1	3	3	2	3	2
0	1	13	1	2	2	3	1	2	1	1	1	2	1	1	2	3	3	3	2	1
0	1	15	1	3	2	3	2	2	1	1	1	2	2	1	2	3	3	2	3	1
0	0	13	1	2	3	3	3	1	1	1	2	2	1	2	1	3	3	2	3	1
0	1	14	0	1	3	3	1	1	1	1	3	3	2	2	2	3	2	1	2	1
0	0	13	0	2	3	3	1	2	1	1	3	3	1	2	1	2	2	2	1	1
0	0	15	1	2	2	2	1	1	1	2	3	1	1	3	1	3	1	2	1	2
0	0	13	1	1	3	2	1	2	1	1	1	1	3	1	1	2	3	1	1	1
0	1	15	1	1	1	2	1	1	1	1	1	3	1	2	2	3	2	3	2	2
0	0	12	1	2	1	2	3	2	1	1	1	2	2	1	1	2	3	3	2	1
0	0	13	0	4	2	2	1	1	1	1	1	2	1	2	3	3	2	2	2	1
0	0	14	0	2	2	2	1	2	1	1	2	2	2	3	1	2	2	2	2	3
0	0	14	1	3	3	2	1	3	1	1	2	3	1	2	2	1	3	2	1	2
0	0	13	1	2	1	2	1	3	1	1	1	2	1	3	1	3	2	2	2	1
0	0	13	0	1	2	3	1	3	1	1	1	3	1	3	3	3	3	2	3	1
0	1	13	0	1	1	3	1	3	1	1	1	3	1	1	1	3	3	2	2	2
0	1	14	0	3	3	3	1	1	1	1	2	2	2	2	3	3	3	2	2	1
0	1	15	1	2	1	3	1	3	1	1	2	2	1	1	1	3	3	3	2	1
0	0	12	1	2	2	1	2	1	1	1	1	3	1	1	1	2	3	2	2	1
0	0	14	1	2	1	3	1	2	1	3	3	2	1	2	1	3	3	1	3	2
0	1	13	1	1	1	2	2	1	1	1	1	2	1	1	3	2	3	3	2	1
0	0	12	1	2	3	3	2	2	1	1	3	2	2	3	1	3	1	2	1	1
0	1	15	1	2	2	3	2	2	1	1	2	2	2	2	2	3	2	2	1	1
0	1	13	0	1	2	3	1	2	1	1	3	3	1	2	1	3	2	3	2	1
0	0	14	1	2	2	2	1	1	1	1	1	1	3	1	1	3	3	2	2	1
0	1	15	1	2	3	1	2	2	1	1	2	2	2	1	2	3	2	2	2	1
0	0	12	1	4	3	1	1	1	1	1	1	1	1	2	3	2	2	3	2	2
0	0	12	1	2	3	3	1	3	1	1	1	3	1	2	2	3	2	3	2	1
0	0	14	1	1	2	1	1	1	1	1	1	2	1	3	2	2	2	2	2	1
0	0	12	0	2	3	3	1	2	1	1	3	2	1	2	2	2	2	2	1	1
0	1	12	1	2	3	3	1	1	1	1	1	2	1	1	1	3	3	2	3	1
0	0	15	0	2	2	3	1	1	1	1	1	2	1	1	3	2	2	2	2	1
0	1	12	1	3	3	3	1	2	1	1	1	2	2	2	2	2	2	2	2	1
0	1	15	1	1	2	3	2	3	1	1	2	2	1	1	1	3	2	2	3	1
0	0	13	1	4	3	3	1	3	1	1	3	2	1	2	1	3	2	3	2	2
0	0	13	1	2	1	2	1	1	1	1	1	3	1	2	2	3	1	1	2	1
0	0	13	1	1	3	2	2	1	1	1	1	2	1	2	2	2	3	2	2	1
[truncated: 95,359 more rows]
